# Supplementary material for: Increased mucosal neutrophil survival is associated with altered microbiota in HIV infection
Source: PLoS Pathog. 2019 Apr 11;15(4):e1007672. doi: 10.1371/journal.ppat.1007672 (PMC6459500; doi:10.1371/journal.ppat.1007672)
Supplement: S1 Supporting Data — (XLSX) [file ppat.1007672.s002.xlsx]

## Sheet: InVivo
SampleType	HIVStatus	Age	Sex	RaceEthnicity	SexualPref_Sex_Combined	Sexual Preference	Neutrophils_PercentCD45	Caspase-3Low_PercentNeuts_GI	k__Bacteria;p__Bacteroidetes;c__Bacteroidia;o__Bacteroidales;f__Prevotellaceae;g__Prevotella	k__Bacteria;p__Bacteroidetes;c__Bacteroidia;o__Bacteroidales;f__Bacteroidaceae;g__Bacteroides	k__Bacteria;p__Firmicutes;c__Clostridia;o__Clostridiales;f__Ruminococcaceae;g__Faecalibacterium	k__Bacteria;p__Bacteroidetes;c__Bacteroidia;o__Bacteroidales;f__[Paraprevotellaceae];g__[Prevotella]	k__Bacteria;p__Firmicutes;c__Clostridia;o__Clostridiales;f__Lachnospiraceae;g__Roseburia	k__Bacteria;p__Proteobacteria;c__Gammaproteobacteria;o__Enterobacteriales;f__Enterobacteriaceae;g__Escherichia	k__Bacteria;p__Firmicutes;c__Clostridia;o__Clostridiales;f__Ruminococcaceae;g__	k__Bacteria;p__Firmicutes;c__Clostridia;o__Clostridiales;f__Lachnospiraceae;g__	k__Bacteria;p__Firmicutes;c__Clostridia;o__Clostridiales;f__Lachnospiraceae;g__[Ruminococcus]	k__Bacteria;p__Firmicutes;c__Clostridia;o__Clostridiales;f__Lachnospiraceae;g__Blautia	k__Bacteria;p__Firmicutes;c__Clostridia;o__Clostridiales;f__Lachnospiraceae;g__Coprococcus	k__Bacteria;p__Firmicutes;c__Clostridia;o__Clostridiales;f__Ruminococcaceae;g__Oscillospira	k__Bacteria;__;__;__;__;__	k__Bacteria;p__Bacteroidetes;c__Bacteroidia;o__Bacteroidales;f__Porphyromonadaceae;g__Parabacteroides	k__Bacteria;p__Spirochaetes;c__Spirochaetes;o__Spirochaetales;f__Spirochaetaceae;g__Treponema	k__Bacteria;p__Firmicutes;c__Clostridia;o__Clostridiales;f__Ruminococcaceae;g__Ruminococcus	k__Bacteria;p__Firmicutes;c__Clostridia;o__Clostridiales;f__Lachnospiraceae;__	k__Bacteria;p__Proteobacteria;c__Betaproteobacteria;o__Burkholderiales;f__Alcaligenaceae;g__Sutterella	k__Bacteria;p__Proteobacteria;c__Epsilonproteobacteria;o__Campylobacterales;f__Helicobacteraceae;g__Flexispira	k__Bacteria;p__Spirochaetes;c__[Brachyspirae];o__[Brachyspirales];f__Brachyspiraceae;g__Brachyspira	k__Bacteria;p__Firmicutes;c__Clostridia;o__Clostridiales;f__Ruminococcaceae;__	k__Bacteria;p__Firmicutes;c__Clostridia;o__Clostridiales;f__;g__	k__Bacteria;p__Firmicutes;c__Clostridia;o__Clostridiales;f__Lachnospiraceae;g__Dorea	k__Bacteria;p__Firmicutes;c__Clostridia;o__Clostridiales;f__Veillonellaceae;g__Dialister	k__Bacteria;p__Verrucomicrobia;c__Verrucomicrobiae;o__Verrucomicrobiales;f__Verrucomicrobiaceae;g__Akkermansia	k__Bacteria;p__Firmicutes;c__Bacilli;o__Lactobacillales;f__Lactobacillaceae;g__Lactobacillus	k__Bacteria;p__Firmicutes;c__Bacilli;o__Lactobacillales;f__Streptococcaceae;g__Streptococcus	k__Bacteria;p__Firmicutes;c__Clostridia;o__Clostridiales;__;__	k__Bacteria;p__Firmicutes;c__Erysipelotrichi;o__Erysipelotrichales;f__Erysipelotrichaceae;g__Catenibacterium	k__Bacteria;p__Fusobacteria;c__Fusobacteriia;o__Fusobacteriales;f__Fusobacteriaceae;g__Fusobacterium	k__Bacteria;p__Firmicutes;c__Erysipelotrichi;o__Erysipelotrichales;f__Erysipelotrichaceae;g__[Eubacterium]	k__Bacteria;p__Firmicutes;c__Clostridia;o__Clostridiales;f__Lachnospiraceae;g__Lachnospira	k__Bacteria;p__Proteobacteria;c__Epsilonproteobacteria;o__Campylobacterales;f__Campylobacteraceae;g__Campylobacter	k__Bacteria;p__Firmicutes;c__Clostridia;o__Clostridiales;f__Veillonellaceae;g__Megasphaera	k__Bacteria;p__Firmicutes;c__Clostridia;o__Clostridiales;f__Veillonellaceae;g__Phascolarctobacterium	k__Bacteria;p__Bacteroidetes;c__Bacteroidia;o__Bacteroidales;f__S24-7;g__	k__Bacteria;p__Bacteroidetes;c__Bacteroidia;o__Bacteroidales;f__Rikenellaceae;g__	k__Bacteria;p__Proteobacteria;c__Gammaproteobacteria;o__Aeromonadales;f__Succinivibrionaceae;g__Succinivibrio	k__Bacteria;p__Actinobacteria;c__Actinobacteria;o__Bifidobacteriales;f__Bifidobacteriaceae;g__Bifidobacterium	k__Bacteria;p__Tenericutes;c__Mollicutes;o__RF39;f__;g__	k__Bacteria;p__Firmicutes;c__Erysipelotrichi;o__Erysipelotrichales;f__Erysipelotrichaceae;g__
Colonoscopy	Pos	54	Male	White	MSM	MSM	NA	NA	0.163909	0.00858753	0.029758	0.242639	0.0265584	0.00296751	0.0523375	0.0299735	0.0332228	0.0360743	0.0268899	0.0378481	0.00905172	0.00817308	0.00125995	0.015882	0.00490716	0.0022878	0.00144231	0	0.0269397	0.00759284	0.0131797	0.00336538	0.00270225	9.94695e-05	0.000414456	0.00689655	0.0195126	0.000248674	0.00550398	0.000845491	6.6313e-05	0.014307	0.0120027	0.00386273	0.000547082	0.0372845	0.00104443	0	4.97347e-05
Rectosigmoidoscopy	Neg	69	Female	White	Female	Unknown	0.446	12.7	0.010789	0.222706	0.238896	0	0.0018135	0.128417	0.0143634	0.0160061	0.0607128	0.0217488	0.0123134	0.00616327	0.0104605	0.0178984	0.0399364	0.00699117	0.0332869	0.00186606	0.00459945	0	0.000683347	0.00457317	0.00743797	0.00137984	0.0102502	0.00364014	0.00387668	0.00417893	0	0.00484914	0.00107759	0	0.00187921	0	0.00486228	0	0.00256255	0	0	0.000591358	0.0109993
Colonoscopy	Pos	58	Male	White	MSM	MSM	NA	NA	0.240665	0.0161128	0.0570129	0.172422	0.0232159	0.0102669	0.00647446	0.0192767	0.0101203	0.00421154	0.00618112	0.0140594	0.00146671	0.0100155	0.00347819	0.00127813	0.0032058	0.0523404	4.19059e-05	0	0.00718686	0.0300465	0.0222311	0.00727067	0	0.0010686	0.00938692	0.00588778	0.00226292	0.0339647	0.0167204	0.000481918	0.000586682	0.0014248	0.0121318	0.000440012	0	0	0	0	0
Colonoscopy	Pos	59	Female	White	Female	Hetero	NA	NA	0.00734437	0.228705	0.0521177	0.00018609	0.000980076	0.000111654	0.00868422	0.0684068	0.125375	0.0850805	0.046473	0.00463985	0.0094782	0.0710741	0.0137459	0.0055579	0.0305809	0.00872144	0.00126541	0	0.000496241	0.000521053	0.00298985	0.0265985	0	0.00609136	0.00222068	0.0125053	0	0.000769174	0.0108677	0	6.20301e-05	0.106679	0.00116617	0.000434211	0	0	0.0235094	0.000496241	0.00078158
Rectosigmoidoscopy	Neg	72	Male	White	MSM	MSM	NA	NA	0.117852	0.00469284	0.0181768	0.0153951	0.0132291	0.000488395	0.062366	0.0161595	0.00664642	0.00826025	0.01376	0.030599	0.0104686	0.00494766	0.0169452	0.00724099	0.0068163	0.00159259	0.0332958	0.00159259	0.00898223	0.0139724	0.00339753	0.0140785	0	0.0668252	0.0264158	0.00796297	0.00191111	0	0.00817531	0.00978914	6.37037e-05	0.00809037	0.00322766	0.0111269	0.00152889	0.00709235	0.00155012	0.0129743	0
Rectosigmoidoscopy	Neg	62	Female	White	Female	Unknown	NA	NA	0.0361638	0.055964	0.00589454	0.000182071	0.000227588	0.000477935	0.0261954	0.0312934	0.0131774	0.00450625	0.00716903	0.00436969	0.022554	0.0110835	0.029632	0.0231457	0.0303375	0.0108104	0.00730558	0	0.00320899	0.0202781	0.00926284	0.0162043	0.00166139	0.0061904	0.0188898	0.0242837	0	0.00550764	0.00632695	9.10353e-05	0.00694144	0	0.0104918	0	0	0	0	0	0.0134049
Rectosigmoidoscopy	Pos	51	Male	White	MSM	MSM	NA	NA	0.231267	0.00431074	0.0170939	0.017885	0.0185729	0.00112354	0.0732711	0.0245231	0.00811703	0.0163258	0.0228263	0.049585	0.0191232	0.00454003	0.0155691	0.0094928	0.00865587	0.00293497	0.079164	6.87884e-05	0.0115908	0.013173	0.00904568	0.0150876	0	0.035747	0.0512474	0	3.43942e-05	0	0.0107769	0.00232734	2.29295e-05	0.00963038	0	0.0319408	0	0	0	0.0143195	0
Rectosigmoidoscopy	Pos	58	Male	BlackorAfricanAmerican	MSM	MSM	1.61	46.6	0.675901	0.00208089	0.0263146	0.0430052	0.0314735	0.000130056	0.0223696	0.014653	0.00303464	0.0021676	0.0185113	0.0152599	0.00043352	0.000606928	8.67039e-05	0.00797676	0.00589587	0.0257511	0.000173408	0	0.00260112	0.000823688	0.00242771	0.000260112	0	0.00338145	0	0.000953743	0.0103178	0	8.67039e-05	0.00355486	0	0.0358521	0.0273984	0.00446525	0.00112715	0	0.000476872	0	0
Rectosigmoidoscopy	Neg	40	Male	White	MSM	MSM	NA	NA	0.352958	0.00278726	0.0637656	0.153925	0.0849261	0	0.0534699	0.0139363	0.0115472	0.00722412	0.0147327	0.0262799	0.000113766	0.00108077	0.000568828	0.00608646	0.00267349	0.00437998	0.000455063	0.000511945	0.0175199	0.00210466	0.00472127	0.039306	0	0.000113766	0.000625711	0.00176337	0.0401024	0	0.00750853	0.00346985	0	0.0178612	0.00278726	0.00426621	0.00039818	0.00108077	0.00614334	0	0
Rectosigmoidoscopy	Neg	51	Female	Unknown	Female	Unknown	0.723	18.7	0.0329507	0.202545	0.00796387	9.4647e-05	0.0127503	0.000919428	0.0146432	0.0358577	0.0244865	0.217661	0.0921456	0.0317608	0.00181181	0.0101813	0.0019335	0.0217823	0.0431861	0.0107222	0.000121689	0	0.000581403	0.00310983	0.00728782	0	0.0738382	8.1126e-05	0.000162252	0.0037994	0	0	0.000513798	0.00292054	0	0	0.02834	0	0.0715261	0	0.000202815	0	0.000689571
Colonoscopy	Neg	52	Female	AmericanIndianorAlaskaNative	Female	Hetero	0.179	22.7	0.000892481	0.268721	0.200488	5.05178e-05	0.0548202	5.89374e-05	0.0126968	0.0598804	0.0243412	0.0187926	0.012621	0.00469816	0.000580955	0.0280205	0.000446241	0.00775448	0.0154584	0.00712301	0.000143134	0	0.0259746	0.000244169	0.0115012	0.0179086	0.200539	0.00136398	0.00045466	0.00191126	0	0.000151553	0	0.000252589	0	2.52589e-05	0	0.000126295	0	0	0.00101878	0	0.000151553
Rectosigmoidoscopy	Neg	25	Male	White	MSM	MSM	NA	NA	0.211036	0.00572095	0.0199122	0.0101089	0.0267302	1.38858e-05	0.117557	0.0342146	0.00251333	0.0188569	0.0135803	0.0318263	0.0128166	0.0029299	0.0162047	0.0327705	0.0176072	0	0.0727894	0.000111086	0.00487392	0.0158159	0.00280493	0.0178016	0	0.0297156	0.0588064	0.0181904	0.00295768	0	0.00349922	0.00558209	0	0.00237447	0.00560986	0.0196345	0	0	0	0.0225367	2.77716e-05
Colonoscopy	Pos	55	Male	White	MSM	MSM	NA	NA	0.0418755	0.000404745	9.34027e-05	0.000124537	0.000280208	0	0.0731343	0.0128273	0.000373611	0.000124537	0.00843737	0.0289548	0.201189	0.000186805	0.0706747	0.0119867	0.0396027	9.34027e-05	0.0180578	0	6.22684e-05	0	0	0	0	0.0564775	0.0316635	6.22684e-05	6.22684e-05	0.110464	0.0241602	0	0	0	0.0154426	0.0117065	0	0	0	0.0137302	0
Rectosigmoidoscopy	Neg	54	Male	White	Non-MSM	Non-MSM	0.978	66.7	0.10989	0.211006	0.0307522	0.0061334	0.072323	0.00749638	0.0468524	0.0429338	0.0162706	0.0276855	0.0180595	0.0236817	0.00621859	0.013715	0.00954085	0.0316041	0.00902973	0.00298151	0.0239373	0.000170372	0.0221484	0.0103075	0.00545191	0.0128631	0.000170372	0.0166965	0.03203	0.00579266	0.000425931	0.00170372	0.00119261	0.00655933	0.00315189	0.00110742	0.00408893	0.0201039	0.0211262	0.000596303	0.00826305	0.00485561	0
Colonoscopy	Pos	53	Male	White	MSM	MSM	NA	NA	0.236638	0.00423747	0.0250628	0.17397	0.00589839	0.000809165	0.00391806	0.000979515	0.0010434	0.00127763	0.000106469	0.00768707	0.000809165	0.00238491	0.000596227	0.000361995	0.000532345	0.00932669	0.000191644	0	0.00349219	0.00445041	0.00127763	0.0037903	0	0.00072399	4.25876e-05	0.000787871	0.01152	0	0.00453558	4.25876e-05	0.445829	0	0.00745283	0.000468464	0.000127763	0.00528087	0.000255526	8.51752e-05	4.25876e-05
Rectosigmoidoscopy	Neg	28	Female	White	Female	Hetero	1.12	60.2	0.00442405	0.28091	0.0677943	0.000281219	0.162387	0.000233206	0.00613194	0.0200214	0.0267912	0.0248776	0.0195276	0.00630341	1.3718e-05	0.0357011	0.000233206	0.000994554	0.0177031	0.0728151	0.00205084	1.3718e-05	0.000116603	0.000740771	0.00494533	0	0	0.000720194	0.00196167	0.00135808	0	0	0.000301796	0.00702361	0	0.000116603	0.00565867	0.000644745	0.00034295	0	0.00639944	0	0.00534316
Rectosigmoidoscopy	Pos	27	Male	AmericanIndianorAlaskaNative	MSM	MSM	0.263	59.5	0.167559	0.00136563	0.0167829	0.013225	0.0189391	8.9844e-05	0.0491447	0.0147524	0.00154532	0.0204485	0.00497736	0.0231618	0.014393	0.00222813	0.00903831	0.0129555	0	0.00510314	0.0428556	0.375225	0.00684612	0.0152735	0.00571408	0.011518	0	0.0249227	0.0183462	0.00460001	0.00398907	0	0.00194063	0	0.0016711	0.00188672	0.0033961	0.00862503	0	0.00438439	0.000718752	0.0145368	0
Colonoscopy	Pos	52	Male	BlackorAfricanAmerican	MSM	MSM	NA	NA	0.00206551	0.162573	0.00138094	4.72116e-05	0.000224255	0.0380525	0.00470935	0.00313957	0.252747	0.0103511	0.183818	0.031856	0.000377693	0.00599587	0.000826202	0.00588964	0.0403305	0.0268988	0.000601947	0	0.000330481	0.000719976	0.00777811	0.000554736	0	0.00186486	0.00125111	0.0722455	0	0.00148716	0.00537032	0	2.36058e-05	0.0458778	0.000861611	0.000731779	0.00417822	0	0.0595338	9.44231e-05	0.00806138
Rectosigmoidoscopy	Pos	49	Male	White	MSM	Bisexual	3.26	42.4	0.244374	0.0798373	0.0284094	0.0674681	0.0498735	6.61452e-05	0.0319812	0.0282936	0.0144693	0.0153953	0.0201247	0.0188845	0.0219933	0.0452764	0.00395218	0.0115093	0.0133448	0.0152465	0.00453095	0	0.0275826	0.00221586	0.0063334	0.0110463	0	0.0129149	0.00588692	0.0036876	0.0307245	0	0.0143204	0.00385296	0	0.00648223	0.00214972	0.000711061	0	0	0.0238288	0	0
Rectosigmoidoscopy	Neg	61	Male	White	MSM	MSM	NA	NA	0.122059	0.0174096	0	0	0.0306103	0	0.0306103	0.0357758	0.010331	0.0409413	0.013392	0	0.144634	0.0336713	0.0600727	0.0311842	0	0	0.000765257	0.000956572	0.00497417	0	0	0	0.0168357	0.0466807	0.0118615	0.00440023	0.00363497	0	0	0.0191314	0.0271666	0	0.00497417	0	0	0	0	0.0220011	0
Rectosigmoidoscopy	Pos	48	Male	White	MSM	MSM	3.29	26.3	0.176337	0.0342106	0.0520094	0.042301	0.0566985	0.000165109	0.058944	0.0391309	0.0452069	0.0246013	0.033286	0.0323944	0.0102368	0.0036324	0.0105009	0.0123171	0.0158835	0.00888287	0.0335502	6.60437e-05	0.0130766	0.0152891	0.0162137	0.0188885	0	0.0230492	0.0231483	0.0115576	0.00168411	0.0113265	0.0126474	0.00452399	0.000198131	0.00799128	0.000462306	0.0169402	0.00564673	0.00138692	0.000693458	0.00647228	0.00353334
Rectosigmoidoscopy	Neg	60	Male	White	MSM	MSM	0.108	90.2	0.138742	0.171565	0.0820645	0.00750685	0.0549461	0.00432814	0.0253303	0.062084	0.00752104	0.0112957	0.0149711	0.0213001	0.026721	0.0305666	0.00916715	0.00798933	0.026948	0.00993345	0.0119343	0	0.00479644	0.0329648	0.003945	0.0271751	0.00089401	0.0111113	0.0187742	0.0163902	0	0	0.00322127	0.00657026	0	0.00289489	0.0016603	0.0160496	0.0154678	0	0.00675474	0.00350509	0.00252593
Rectosigmoidoscopy	Neg	48	Male	MixedRace _AsianandWhite	MSM	MSM	1.36	36.6	0.481848	0.00485094	0.0217873	0.0116782	0.017655	0.000275485	0.0474194	0.0192361	0.00383284	0.016038	0.00815676	0.0229611	0.00743811	0.00479105	0.00913893	0.0139779	0.00634814	0.00790523	0.0444969	5.98881e-05	0.00676736	0.00608463	0.00255123	0.0145768	2.39553e-05	0.0251889	0.0321	0.00961803	0.000467127	0.0058331	0.00567739	0.00634814	0.00280276	0.00699493	0.00130556	0.00946232	0.00359329	0.00195235	0.001605	0.00651583	0.00208411
Rectosigmoidoscopy	Pos	64	Male	White	MSM	MSM	3.96	52.5	0.0286968	0.202632	0.00792415	0.000396208	0.00283006	0.0145465	0.0300552	0.0139805	0.138475	0.0866846	0.000962219	0.0302816	0.0181124	0.042281	0.0050658	0.0287251	0.0478279	0.0234612	0.0201217	0	0.00268855	0.0106976	0.0355738	0.000481109	0.000311306	0.00113202	0.00727324	0.00648083	0.00574501	0.0436961	0.00209424	8.49017e-05	0.000226404	0.0293194	0.000283006	0.00885807	0.000198104	0	0.00135843	0.00164143	0.000820716
Rectosigmoidoscopy	Pos	67	Male	AmericanIndianorAlaskaNative	MSM	MSM	5.82	64.3	0.392552	0.0686729	0.0650438	0.0203785	0.0305957	0.0670538	0.0264084	0.0168053	0.0175311	0.011948	0.00854224	0.0156887	0.000893306	0.0151862	0.00161912	0.0074256	0.012283	0.00720228	0.00295908	0	0.020881	0.00954721	0.0219977	0.000725811	0.000111663	0.00251242	0.00569482	0.0206019	0.0101614	0.000111663	0.00675563	0.00379655	0.000223326	0.000614148	0.0160237	0.00139579	0.00273575	0	0.00480152	0.000111663	0
Rectosigmoidoscopy	Neg	60	Male	BlackorAfricanAmerican	MSM	Bisexual	1.73	75.6	0.625581	0.0237408	0.0325028	0.104361	0.0111606	0.0001958	0.00416075	0.0243282	0.00230065	0.0035244	0.0040139	0.0091047	0	0.0144403	0.00024475	0.0021538	0.0036223	0.0049929	0.00014685	0	0.0022517	0.00083215	0.00151745	0.0991727	0	0.0003916	0.00063635	0.00239855	9.79e-05	0	0	0	0	0	0	9.79e-05	0	0	0	0	0.0028391
Rectosigmoidoscopy	Neg	52	Male	BlackorAfricanAmerican	Non-MSM	Non-MSM	0.977	65.4	0.430194	0.125256	0.0485194	8.20277e-05	0.0310475	0.000287097	0.00926913	0.0175949	0.0244853	0.0289968	0.00447051	0.0143138	0.000943319	0.0309655	0.00102535	0.0097613	0.00557789	0.0454023	0	0	0.000820277	0.00492166	0.0106226	0.091748	0	0.000205069	8.20277e-05	0.00951522	0.00073825	0.000246083	0.00053318	0.00241982	0.000369125	0.000123042	0.00073825	0.000369125	0	0	0.00676729	0.000123042	0.00820277
Colonoscopy	Pos	58	Female	BlackorAfricanAmerican	Female	Hetero	7.93	92.2	0.220203	0.210264	0.0349558	0.000906961	0.145643	0.00018895	0.0105434	0.0684378	0.0239589	0.0184037	0.00574409	0.0117149	0.0011337	0.0345023	0.00158718	0.00684	0.0169677	0.0187439	0.00328773	0	0.0496561	0.00786033	0.00521503	0.00041569	0	0.00268309	0.00324994	0.0030232	0	0	0.000944751	0.0102789	0	7.55801e-05	0.00940972	0.00196508	0.00423248	0	0.000529061	0.000718011	0.00729348
Rectosigmoidoscopy	Neg	78	Female	White	Female	Unknown	0.641	16.7	0.0137136	0.164756	0.01866	8.39208e-05	0.0314012	0.0485457	0.0098681	0.0205902	0.0389096	0.000888573	0.0237693	0.0297326	0.0072863	0.00665442	0.0377495	0.0148392	0.0295302	0.0186551	3.94921e-05	0	0.0169076	9.87303e-06	0.0303991	9.87303e-06	0.0359428	0.00180183	0.00042454	0.00690619	9.87303e-06	0	4.44286e-05	0.00659025	9.87303e-06	1.97461e-05	0	0.00419604	0.0276396	0	3.94921e-05	9.87303e-06	1.48095e-05
Rectosigmoidoscopy	Pos	68	Male	White	MSM	MSM	1.54	32.4	0.11224	0.00869053	0.0177493	0.00802769	0.00832229	0.000883783	0.127044	0.017602	0.0294594	0.0125203	0.0150243	0.0767418	0.0284283	0.0131094	0.00169392	0.0365297	0.00324054	0.00206216	0.00382972	0.281485	0.00677567	0.00957431	0.0024304	0.0114155	0	0.00220946	0.00301959	0.00287229	0.0710708	0.000441891	0.00368243	0.000736485	0	0.00220946	0.00648107	0.00206216	0.00412432	0	0.000147297	0.000147297	0
Rectosigmoidoscopy	Neg	25	Male	White	MSM	MSM	NA	NA	0.02346	0.00543393	0.00559068	0.00104499	0.00470244	0.886776	0.00470244	0.00214222	0.00109724	0.00261247	0.00078374	0.00480694	0.000626992	0.000835989	0.00177648	0.00266472	0.00078374	0.00078374	0.00621767	0	0.00114949	0.00141073	0.000104499	0.000835989	0	0.00323946	0.00454569	0.00125398	0	0.000208997	0.000470244	0.000104499	0	0	0.000261247	0.00480694	0.000365745	0.000156748	0.000208997	0.00198547	0.000940488
Rectosigmoidoscopy	Neg	59	Male	BlackorAfricanAmerican	MSM	MSM	NA	NA	0.397257	0.00827676	0.0325931	0.0173109	0.0198534	8.11447e-05	0.0292932	0.0127397	0.00646453	0.00900706	0.0130102	0.0324849	0.00622109	0.00167699	0.00446296	0.00868248	0.0146601	0.00852019	0.010684	0.137594	0.00727597	0.0155798	0.00603175	0.0107652	0	0.0068973	0.012902	0.00651862	0.0129561	0.00275892	0.00519326	0.00332693	0.00105488	0.00430067	0.00906116	0.00971031	0	0.00968327	0.00421952	0.00411133	0
Colonoscopy	Pos	52	Male	BlackorAfrican American	MSM	MSM	0.282	42.6	0.240058	0.0446805	0.0824258	5.68454e-05	0.0168019	4.87246e-05	0.0120593	0.0311513	0.115607	0.0204237	0.0128633	0.00553025	0.0186128	0.120796	0.0236558	0.00647226	0.0146336	0.0207323	0.00184342	0	0.00904654	0.000219261	0.0218205	0.0303879	0	0.00131557	0.00141301	0.00252556	0	0	0.0212358	0	0	0.0203669	0	0.000747111	0.00176221	0	0.0112473	0	0.0544985
Rectosigmoidoscopy	Pos	65	Male	White	MSM	MSM	1.79	45.4	0.523878	0.0231444	0.0387437	0.0318572	0.0379053	0.000419174	0.0318572	0.0178149	0.00458098	0.00535944	0.0210186	0.043145	0.00155693	0.00814396	0.000359292	0.00895236	0.00637744	0.0081739	0.00143717	0	0.0155394	0.0392527	0.00179646	0.00110782	0	0.00149705	0.00263481	0.00589838	0	0	0.0109285	0.00910207	0	0.000449115	0.0150304	0.00595826	0.0128447	0	0.000988054	0.00730561	0.000508997
Rectosigmoidoscopy	Neg	51	Male	White	Non-MSM	Non-MSM	0.414	68.2	0.354924	0.0806027	0.0722835	0	0.0301995	0	0.0089983	0.097899	0.00940153	0.0416596	0.0139007	0.00927419	0.00282258	0.0122453	0.00239813	0.0358447	0.013455	0.0108447	0.00144312	0	0.00829796	0.0104202	0.00793718	0.0223896	0.00732173	0.000275891	0	0.00573005	0.000445671	0	0.000509338	0.00810696	0.000275891	0	0.000127334	0.0339983	0.0047326	0	0	6.36672e-05	0.0185272
Rectosigmoidoscopy	Pos	53	Male	White	MSM	MSM	0.437	73.4	0.311173	0.00339911	0.0691299	0.0397298	0.0837417	8.82885e-05	0.0374343	0.0320929	0.00922615	0.00706308	0.0140379	0.0375668	0.00445857	0.00573875	0.00313424	0.0115217	0.00666578	0.00392884	0.00957931	0.139805	0.0108153	0.00940273	0.00366397	0.00397298	0	0.00370812	0.0030901	0.00370812	0	0	0.012228	0.00507659	0.0022955	0.00030901	0.0151415	0.00375226	0.00176577	0	0	0.0026928	0
Rectosigmoidoscopy	Pos	52	Male	White	MSM	MSM	4.2	29.9	0.0890693	0.00520565	0.0416222	0.00807219	0.0326213	0.0038985	0.0892298	0.0828202	0.0094252	0.020169	0.0699208	0.030672	0.0488001	0.00252256	0.0349604	0.00936787	0.00953986	0.00171993	0.00869136	0	0.00838178	0.0290209	0.00815245	0.0145964	0	0.00714343	0.0181166	0.00212124	0	0.00425395	0.0331602	0.0474815	0.00161673	0	0.00175433	0.00635226	0.00192632	0	0	0.00913855	0.00293534
Rectosigmoidoscopy	Neg	33	Male	White	MSM	MSM	0.254	69.8	0.19585	0.00305073	0.0295495	0.0618659	0.0415396	7.09471e-05	0.0540617	0.0259667	0.0164243	0.0334161	0.0102519	0.0219227	0.00326357	0.00280241	0.0169564	0.0147215	0.0123093	0.0101454	0.023519	0	0.00822987	0.0108549	0.0183044	0.0160341	0	0.0202554	0.0276694	0.0128414	0.0818021	0.0158567	0.0136928	0.0103583	0	0.0231288	0.0116708	0.0139056	0	0.00525009	0	0.00904576	0
Colonoscopy	Pos	52	Male	White	MSM	MSM	NA	NA	0.277953	0.0175001	0.0396338	0.142087	0.0250688	0.00886083	0.0117406	0.0273209	0.00806705	0.0106145	0.00579646	0.00533496	0.00247365	0.0153772	0.00236289	0.000387661	0.00526112	0.0713112	0.000239981	0	0.0146573	0.00684868	0.0197707	0.0133282	0	0.0438242	0.000978383	0.00736556	0.0510236	0.101863	0.00799321	0	0	0.0122021	0.0102638	0	0	0	0.000203061	0	0
Rectosigmoidoscopy	Pos	71	Male	White	MSM	MSM	1.11	15.4	0.00904054	0.446047	0.0672014	0.000301351	0.00962007	0.0132363	0.0363476	0.0189851	0.00892464	0.00843784	0.00113586	0.0227636	0.00201674	0.155173	0.000324532	0.0293702	0.0114282	0.0207005	0.00129813	0	0.00176175	0.00178493	0.00199356	0.000394075	0	0.000811331	0.000440437	0.00359304	0.00148358	0.00159948	0.00507661	0.00125177	0	0	0	0.0127031	0.0133522	0	0.0187302	0.000301351	0.00111268
Rectosigmoidoscopy	Neg	40	Male	White	MSM	MSM	0.116	0	0.227942	0.00532544	0.0378698	0.0741617	0.0478194	8.76616e-05	0.043261	0.0229235	0.0153846	0.0163927	0.0810432	0.0206881	0.00650888	0.00195047	0.000131492	0.0395135	0.00780188	0.0123384	0.0317773	0	0.00856892	0.00979619	0.00409818	0.00902915	0.000745124	0.0138944	0.0227482	0.00519395	0.0126014	0.00245453	0.0101249	0.00613631	0.00103002	0.00335306	0.00587333	0.0119001	0.000569801	0.0631383	0.00105194	0.00613631	0
Rectosigmoidoscopy	Neg	70	Male	White	Unknown	Unknown	0.647	25	0.00329903	0.362972	0.0825546	0.000525742	0.00495511	0.0183747	0.00783355	0.0285346	0.132093	0.0135378	0.00998909	0.0301381	0.00337789	0.00985766	0.00776783	0.00394306	0.0213845	0.0289815	0.00290472	0	0.0549137	0.062721	0.0416782	0.000105148	0.000341732	0.00187953	0.000170866	0.00157722	0	0.000262871	0.00022344	0.00268128	2.62871e-05	0.000197153	0.00115663	0.00189267	0.0148259	2.62871e-05	0.00022344	0.000920048	0.00494197
Rectosigmoidoscopy	Neg	54	Female	BlackorAfricanAmerican	Female	Hetero	NA	NA	0.447045	0.0110268	0.0333421	0.0111576	0.0293759	0.000130753	0.0536088	0.0181311	0.00540446	0.0169979	0.0134676	0.0207897	0.0101116	0.00553522	0.00710425	0.0180439	0.00732218	0.00527371	0.0344752	0	0.00902197	0.0181311	0.00505579	0.00666841	0	0.0100244	0.0153417	0.00701709	0.00523013	0.00296374	0.00740934	0.00440202	0.00305091	0.00392259	0.0111576	0.00627615	0.00165621	0.00274582	0.00261506	0.0133804	0
Rectosigmoidoscopy	Neg	60	Male	White	Non-MSM	Hetero	NA	NA	0.00066452	0.339007	0.182692	0	0.160456	0.000204468	0.00260696	0.0309257	0.0252518	0.0176353	0.00715637	0.00690078	0.000204468	0.0259163	0.000153351	0.0123192	0.021418	0.0136993	0.000102234	0	0.00245361	0.00419159	0.00276031	0.000460052	0.000408935	0	0.000255585	0.0233604	0	0	0.000306701	0.00848541	0	0	0.00690078	0	0.00945663	0	0.00592956	0	0.0154373
Rectosigmoidoscopy	Pos	52	Male	White	MSM	MSM	1.55	39.5	0.0278199	0.0288354	0.00475383	0.000647235	0.02397	0.683067	0.016962	0.0114382	0.00940722	0.0243271	0.00602598	0.00917288	0.00792305	0.00408427	0.00690756	0.00652814	0.00551265	0.0093849	0.0022988	0	0.0167277	0.00386109	0.00717538	0.00289024	2.23184e-05	0.00252198	0.000792305	0.00193055	0.000658394	0.000781145	0.00357095	0.00283444	0	0.000557961	0.0027898	0.000892738	0.00502165	0	0.00610409	0.000769986	0.00264474
Rectosigmoidoscopy	Pos	37	Male	White	MSM	MSM	0.66	79.7	0.223401	0.0865231	0.12397	0	0.0693974	0.000127804	0.0630072	0.0248578	0.0170618	0.0171257	0.0190428	0.0362323	0.00198096	0.0373826	0	0.0365519	0.0223656	0.00977698	0	0.000766822	0.00741261	0.0106077	0.00530385	0.00159755	0.00242827	0	0.000447313	0.0160394	0	0	0.048182	0.0215349	0	0	0.0223656	0	0.0158477	0	0	0	0.00217266
Rectosigmoidoscopy	Pos	46	Male	White	MSM	MSM	1.52	69	0.150577	0.00429002	0.00641981	0.00264703	0.00660237	0.00672407	0.0513281	0.0230322	0.00261661	0.00608513	0.00854961	0.013083	0.192381	0.00191682	0.166946	0.0148781	0.00529406	0.00264703	0.158852	0	0.00407704	0.00565917	0.00194724	0.00359023	0.000456385	0.00562875	0.0120486	0.0068762	0.00152128	0.000121703	0.000791067	0.00432044	0.00100405	0.000821493	0.00453342	0.00882344	0.000243405	0.00069979	0.00112575	0.00374236	0.000365108
Rectosigmoidoscopy	Neg	50	Male	BlackorAfricanAmerican	Non-MSM	Non-MSM	0.185	74.2	0.738577	0.0055191	0.0694885	0.0127591	0.0336795	8.6915e-05	0.0212507	0.00720525	0.00410239	0.0107079	0.00976924	0.00598844	0.000434575	0.00075616	1.7383e-05	0.00427622	0.00965625	0.0020425	9.56064e-05	0	0.00528443	0.00634479	0.00362435	0.000112989	1.7383e-05	0.000130372	0.000312894	0.00245969	0.00331146	0	0.00179045	0.0038851	6.9532e-05	0.000773543	0.01355	0	0.00104298	0	0.00207727	0.000165138	0
Colonoscopy	Pos	54	Male	White	MSM	MSM	NA	NA	0.208584	0.000883783	0.0417646	0.149542	0.0413934	0.17227	0.00814258	0.0316453	0.0544734	0.00782737	0.00394167	0.0129533	0.00328767	0.00934453	0.00542937	0.00291648	0.00718221	0.0324731	0.00336427	1.17838e-05	0.0130122	0.0233319	0.0366829	0.0124142	5.89188e-06	0.00285167	0.00349389	0.000468405	0.00970393	0.0338459	0.00218589	1.76757e-05	8.83783e-06	0.00189719	0.00660186	0.00131389	2.94594e-05	0.00157313	5.89188e-06	0.000114892	1.47297e-05
Rectosigmoidoscopy	Neg	27	MtoF	Asian	Female	Hetero	NA	NA	0.462544	0.0500877	0.0814035	0.00289474	0.0689035	0	0.0136842	0.0182895	0.0124123	0.0126754	0.0239035	0.0161842	0.00285088	0.0020614	0.00263158	0.0121053	0.0142544	0.012193	0.00929825	0	0.00929825	0.0097807	0.00328947	0.00280702	0.000701754	0.00482456	0.0132018	0.00285088	0	0.00741228	0.0022807	0.00302632	0	0	0.00903509	0.00236842	0.0075	0.000131579	0.000789474	0.00302632	0.00842105
Colonoscopy	Pos	50	Male	BlackorAfricanAmerican	MSM	MSM	NA	NA	0.0123893	0.24441	0.0050628	0.00106286	0.0424334	0.078092	0.00996333	0.0608104	0.222082	0.0516584	0.0124217	0.00556583	0.0131357	0.0369811	0.00918444	0.00378087	0.015375	0.0487781	0.00240158	0	5.67942e-05	0.00165515	0.0259874	0.000389446	0	0.00189855	0.0004219	0.0166245	0	0	0.00158212	2.43404e-05	0	0	0	0.001144	0.00162269	0	0.0390825	0	0.00312368
Colonoscopy	Pos	61	Female	AmericanIndianorAlaskaNative	Female	Hetero	NA	NA	0.0261511	0.252529	0.269333	0	0.0112527	0.000353223	0.023338	0.061751	0.0399899	0.0171944	0.0197174	0.0467516	0.00157689	0.0024221	0.00368361	0.00949918	0.00386022	0.0242841	0	0	0.0361045	0.0491737	0.023666	0.00685001	0	0.00059291	0.000201842	0.00137505	0	0	0.000971364	0.00102182	0	0.00140028	0.000479374	0.000756907	0.0204617	0	0	0	0.00746815
Rectosigmoidoscopy	Neg	51	Female	White	Female	Unknown	1.29	5.18	0.092572	0.0506771	0.00676613	0.0120767	0.00275366	0.0659796	0.0527718	0.0142502	0.0236323	0.000127848	0.00772991	0	0.122636	0.00215375	0.0993381	0.00387479	0.0039633	0.000885104	0.0361122	1.9669e-05	0.0115752	0.0155188	0.0132175	0.000894938	0	0.0620359	0.00575317	0.0540405	0.00180955	0.00155385	5.90069e-05	0	0.00676613	0	0.00720868	0.0124013	0	0	0	0.00591053	0.000668745
Rectosigmoidoscopy	Neg	55	Female	White	Female	Bisexual	5.58	23.8	0.224067	0.00165388	0.0181265	0.0078063	0.0168034	0.00013231	0.08362	0.0357237	0.00899709	0.0424054	0.00959248	0.039693	0.00860016	0.0130987	0.0327468	0.0241466	0.0107833	0.0058878	0.0576211	0	0.008534	0.0233527	0	0.0136279	0	0.0228897	0.0266605	0.00800476	0.00112464	0	0.0143556	0.00218312	0.00886478	0.00251389	0.00013231	0.013231	0.00317544	0.00344006	0	0.0195819	0
Colonoscopy	Pos	53	Male	BlackorAfricanAmerican	MSM	MSM	0.245	70.5	0.040197	0.00977888	0.0451324	0.00170268	0.0127701	0.13328	0.0665309	0.0144037	0.0483652	0.000632751	0.00317526	0.0148639	0.0543246	0.0015186	0.0863763	0.0022549	0.0344332	0.0978809	0.0078001	0	0	0.00505051	0.00821426	0.000437174	0	0.00599388	0.00438324	0.0170498	0.0424173	0.00538414	0.0608362	0.00133453	0	0	0.00195578	0.00814523	0	0	0	0.012471	0.0398403
Rectosigmoidoscopy	Pos	61	Male	White	MSM	MSM	NA	NA	0.136186	0.00248486	0.0291815	0.0606927	0.0150489	0.00282653	0.0582544	0.0349123	0.0211368	0.0179842	0.0118652	0.0115701	0.136232	0.00107159	0.132458	0.0109644	0.0139773	0	0.0192421	0	0.0216959	0.00487653	0.00989284	0.00111819	0.00045038	0.00720609	0.00778071	0.00503184	0.0200031	0	0.0236217	0.00291971	0.00167728	0.003836	0.00523373	0.0116478	0.000885231	0	0.00743904	0.00899208	0.000590154
Rectosigmoidoscopy	Pos	57	Male	White	MSM	MSM	NA	NA	0.0347616	0.0836711	0.0303609	0.00808724	0.0794055	5.79039e-05	0.0539278	0.155433	0.00526925	0.0554526	0.0800618	0.0342984	0.00175642	0.0255935	0.00015441	0.0354179	0.0376761	0.0014669	0.00223895	0.000405327	0.015441	0.022486	0.0129512	0.000405327	0.0142444	0	0.00106157	0.0287975	0.00442	0	0.00474812	0.0646593	0.000115808	0	0.022486	0.00015441	0.00513414	0.000328122	0.000482532	0.00106157	0.000250917
Colonoscopy	Pos	58	Male	White	MSM	MSM	NA	NA	0.331206	0.00166736	0.0760734	0.336051	0.0126094	0.000130263	0.00346499	0.0087797	0.0214412	0.00643497	0.00255315	0.00500208	0.00580971	0.00836286	0.0112547	0.00177157	0.00317841	0.0202689	0.00265736	0	0.00646103	0.00531471	0.00966549	0.00838891	0	0.00184973	0.00646103	0.00422051	0.0184191	0.000937891	0.010421	0.000755523	0.000130263	0.00862338	0.00633076	0.000911838	0.000494998	0	0.000390788	0.000260525	0
Colonoscopy	Pos	51	Female	White	Female	Hetero	0.915	60.8	0.0587764	0.20732	0.0080533	0	0.188346	0.0299996	0.00324662	0.0552346	0.119893	0.0549395	0.108382	0.0024455	0.000168655	0.0453261	6.32458e-05	0.00143357	0.0168023	4.21638e-05	0.000252983	0	0	4.21638e-05	0.00946578	0.0233799	0	0	0.000274065	0.00204495	0	0.031897	6.32458e-05	0.00352068	0.000358393	0	0	0	0	0	0.000864359	0	0
Rectosigmoidoscopy	Pos	35	Male	White	MSM	MSM	NA	NA	0.456796	0.0115301	0.0230602	9.49539e-05	0.13611	9.49539e-05	0.00322843	0.00892566	0.025312	0.0301546	0.00933261	0.00333695	0.00107162	0.00189908	0.000881715	0.000691807	0.00714867	0.0133207	0.000379816	2.71297e-05	0.0288795	0.0096446	0.0510174	0.0015057	0	0.000189908	0.000976668	0.00112588	0.000149213	0.0894601	0.0147992	0.00109875	0	0.00712154	0.0198182	0.0025095	0.000474769	0	0.00379816	0	0.0210662
Rectosigmoidoscopy	Pos	44	Male	White	MSM	MSM	NA	NA	0.175013	0.0111014	0.0396007	0.02241	0.0309018	8.28466e-05	0.0677271	0.0190133	0.0152024	0.0189719	0.0400978	0.0228657	0.0131312	0.00434945	0.0114743	0.069384	0.00807754	0.00318959	0.054016	0.00650346	0.00737335	0.0225343	0.00559215	0.00940309	0.00256824	0.03405	0.0260553	0.0128826	0.0529804	0	0.00637919	0.00277536	0	0.0240669	0.0157409	0.028375	0.00376952	0.00240255	0.00753904	0.0146224	0
Rectosigmoidoscopy	Neg	41	Male	BlackorAfricanAmerican	Non-MSM	Non-MSM	0.673	51	0.0353268	0.206291	0.0141743	0.000109033	0.0260045	0.000272584	0.0246416	0.0186992	0.00288939	0.00419779	0.00937687	0.0508096	0.0160279	0.0582784	0.00049065	0.0136837	0.00147195	0.00278035	0.000708717	0	0.00114485	0.0161915	0.000872267	0.00049065	0.311018	0.000272584	0.0003271	0.00201712	0	0.000218067	0	0.000872267	0.00697814	0	0.00915881	0.0229515	0.0184812	0	0.0124843	0.00708717	0.00119937
Rectosigmoidoscopy	Pos	57	Female	BlackorAfricanAmerican	Female	Hetero	1.69	68.2	0.115785	0.031172	0.00541987	0.00207358	0.0232129	0.00532054	0.0459168	0.0212449	0.0198418	0.0153159	0.0104859	0.0130934	0.136093	0.014155	0.175447	0.00353254	0.0120131	0.00142171	0.012069	0	0.00114854	0.00195562	0.000893999	0.0183704	0.0177061	0.00762383	0.0248333	0.00467487	0.00040975	0.00149	0.00165141	0.0045445	0	0.0020115	0.00748724	0.0184015	0	1.8625e-05	0.0117586	0.00839366	1.24167e-05
Rectosigmoidoscopy	Neg	69	Female	BlackorAfricanAmerican	Female	Unknown	NA	NA	0.0070647	0.412543	0.0551663	5.87501e-05	0.0165088	0.000102813	0.00616876	0.0457223	0.157861	0.0221341	0.0094147	0.00295219	0.00923845	2.9375e-05	0.00660939	0.0141588	0.0111478	0	0.00248219	0	0.0333994	0.0434604	0.0567379	0	0.001175	0.000455313	0.00273188	0.00536095	0.0139678	0.000146875	0.00102813	0	2.9375e-05	0	0.000822501	0	0.00351032	0	2.9375e-05	0	0.00586032
Rectosigmoidoscopy	Neg	60	Male	BlackorAfricanAmerican	Non-MSM	Non-MSM	1.08	17	0.00312565	0.271445	0.161492	0	0.0438286	0.000138918	0.0201431	0.0261166	0.00923804	0.010141	0.0111829	0.048135	0.00222269	0.0615406	0	0.015281	0.00993262	0.0381329	0.000208377	0	0.0347989	0.0210461	0.0038897	0.00604293	0.0263249	0.000555671	0.000764048	0.00562617	0.0027089	0	0.00937695	0.0117386	0	0.000208377	0.00222269	0.00958533	0.0372994	0	0.0104883	0.00784886	0
Colonoscopy	Pos	56	Male	White	MSM	MSM	0.893	25.5	0.196258	0.0133273	0.00948903	0.540182	0.00210571	0.0130074	0.000559746	0.00199909	0.0151398	0.00602394	0.028014	0.00181251	0.000213237	0.0511501	0.000159927	0.00143935	0.0113549	0.0157529	0.000186582	0	0.000159927	0.00471786	0.00138604	0.00138604	0	0.000239891	0.000533092	0.00239891	0.0187648	0.0276675	0.000106618	0	0	0	0	0.00130607	0.000239891	0	0.00034651	0	0.00101287
Rectosigmoidoscopy	Neg	41	Female	AmericanIndianorAlaskaNative	Female	Hetero	0.559	27.7	0.21176	0.00263534	0.0122982	0.00807071	0.0273416	0.00038432	0.0752169	0.0236082	0.0077962	0.0232239	0.0135061	0.0498518	0.0211925	0.00697266	0.00697266	0.0260788	0.00565499	0.00170199	0.0503459	0	0.0199846	0.0277808	0.00345888	0.00702756	0	0.0398045	0.0468321	0.0275612	0	0	0.0170199	0.00378829	0	0.00713737	0.00790601	0.0330515	0	0.00301966	0	0.0224004	0
Rectosigmoidoscopy	Pos	48	Female	White	Female	Hetero	1.55	34.6	0.110917	0.060429	0.0559968	0.0737256	0.0875675	6.99086e-05	0.0263555	0.0379464	0.0208607	0.022972	0.0765778	0.00956349	0.00227902	0.0293616	0.00255865	0.138824	0.0200078	0.00571852	0.000629177	0	0.0668885	0.0182322	0.00439026	0.0114231	0	0.000545287	0.00057325	0.0175331	0.000181762	0.000139817	2.79634e-05	0.0135203	0	0	0.00103465	0.000139817	0.00585834	0	0.000167781	0.00048936	0.00940969
Rectosigmoidoscopy	Pos	55	Male	Latino	MSM	MSM	NA	NA	0.651314	0.00308001	0.00315164	0.0864551	0.00186233	0.000214884	0.000573025	0.00558699	0.0017907	0.000143256	0.000214884	0.000143256	0	0.00157582	0.000143256	0	0.00336652	0.00773584	0.000143256	0	0.000143256	0.000214884	0.000573025	0.00694793	0	0	0	0.000143256	0.000787909	0.0713416	0.000644653	0	0	0.0027935	0.0100996	0.000143256	0	0.135592	0	0	0
Rectosigmoidoscopy	Pos	24	Male	Refused	MSM	MSM	0.806	27.1	0.032655	0.0854968	0.0259621	0.00674691	0.0760512	0	0.0518163	0.157392	0.00464187	0.056674	0.0750796	0.0352459	0.000863604	0.0273115	0.00107951	0.0391861	0.0368651	0.00232094	0.000647703	0.000323852	0.0162466	0.0214282	0.0137637	0.000485778	0.0164625	0.000107951	0.000539753	0.0293086	0.00356237	0	0.00609921	0.0722189	0	0	0.0235332	0	0.00442597	0.000539753	0.000269876	0.00107951	0.000215901
Rectosigmoidoscopy	Neg	60	Male	White	Non-MSM	Non-MSM	0.193	12.4	0.105617	0.0348053	0.0840741	0.033572	0.0127977	0.0174107	0.0753288	0.0668557	0.00945013	0.0213669	0.0108276	0.0278859	0.0376564	0.0285746	0.000720773	0.00498134	0.0263803	0.0175548	0.00184197	0	0.014928	0.0192847	0.0038281	0.00217834	0	0.00084891	0.00238656	0.00291513	0.0208063	0.00118527	0.00583025	0.0891195	0.000496532	0.000880944	0.0333798	0.000912979	0.00166579	0.0773149	0.00651899	0.0288309	0.000256275
Rectosigmoidoscopy	Neg	74	Male	Unknown	Unknown	Unknown	0.469	35.4	0.00407814	0.190404	0.0851199	1.69923e-05	0.114415	0.0452391	0.0317019	0.0447633	0.144853	0.024061	0.0362615	0.0243159	0.00404416	0.00646272	0.00409513	0.0298837	0.0310279	1.13282e-05	0.0016879	0	0.0324212	0.00445764	0.0309769	0	9.62895e-05	0.00267345	0.000877933	0.00880199	5.09768e-05	0	0	0.00128008	0	0.000430471	0.00463322	1.13282e-05	0.0086264	0	0.0073973	0.000107618	0.00986117
Colonoscopy	Pos	59	Male	White	MSM	MSM	NA	NA	0.0462009	0.134762	0.0644437	0.214178	0.0331494	0.0337841	0.0236619	0.0495045	0.00275025	0.0232551	0.0222298	0.0212046	0.00421488	0.0407655	0.00470309	0.00781136	0.0328402	0.014093	0.000781136	0	0.00585852	0.0109196	0.00797409	0.0273886	0	0.000829957	0.00331983	0.00470309	0.00222949	0.000797409	0.0106755	0.00206675	0	0.0209767	0	0.00104151	0.0333122	0.000748588	0	0.000650946	0.000325473
Rectosigmoidoscopy	Neg	61	Male	BlackorAfrican American	Non-MSM	Non-MSM	0.882	86.5	0.0239492	0.420063	0.0601903	0.00134814	0.0157018	0.00396511	0.0125297	0.0626487	0.00911975	0.0123711	0.00111023	0.00333069	0.00182395	0.0283902	0.00158604	0.00182395	0.0431404	0.0727994	0.00507534	0	0.00245837	0.00198255	0.00896114	0.00198255	0	0.00420301	0	0.00214116	0.0134021	0.00134814	0.0166534	0.00309278	0.00174465	0.0609833	0.0103886	0.000475813	0.000555115	0	0.00499603	0.00229976	0
Rectosigmoidoscopy	Neg	53	Male	Latino	Non-MSM	Non-MSM	0.258	54.1	0.0306896	0.233734	0.0274366	8.94467e-05	0.0976805	0.0510505	0.0291361	0.0116092	0.0253087	0.0447846	0.00547037	0.00720281	0.0134547	0.0568599	0.012772	0.0177811	0.0114256	0.00259395	3.2954e-05	0	0.00293762	0.00398744	0.0142079	0.0127203	0.00211377	0.00819614	0.000141232	0.00366261	0.0172679	0	0.00821497	0.00566339	0.00443938	0.0145751	0.00169478	3.2954e-05	0.0255912	0	0.0273942	0.00185013	0.0220651
									0.182756	0.0973885	0.0486278	0.0411485	0.0392187	0.0347298	0.0334292	0.0324206	0.0323845	0.0224215	0.0217984	0.0203923	0.0202248	0.0197888	0.0168662	0.01533	0.0149413	0.0145671	0.0130912	0.0126096	0.011805	0.0117103	0.0104137	0.0103997	0.00997186	0.00959188	0.00899254	0.00877343	0.00844841	0.00838336	0.00747998	0.00716807	0.00711103	0.00709063	0.00703237	0.00631222	0.00580841	0.00487824	0.00470145	0.00443072	0.00403484
[truncated: 328 more columns]

## Sheet: InVitro
MatchedParticipantID	SampleType	HIVStatus	StimCondition	Caspase-3LowCD16High_%Neuts	Neutrophils_%CD45
2	Blood	Neg	AT-2HIV	53.4	41.4
2	IsolatedNeuts	Neg	AT-2HIV	11	86.6
6	Blood	Neg	AT-2HIV	68.6	54
6	IsolatedNeuts	Neg	AT-2HIV	24.7	96.2
18	Blood	Neg	AT-2HIV	65.1	51
4	Blood	Pos	AT-2HIV	78.3	53.4
4	IsolatedNeuts	Pos	AT-2HIV	2.46	94.6
5	Blood	Pos	AT-2HIV	18.6	51
5	IsolatedNeuts	Pos	AT-2HIV	11.1	92.6
7	Blood	Pos	AT-2HIV	81.7	55.3
2	Blood	Neg	Bfragilis	76.8	46
2	IsolatedNeuts	Neg	Bfragilis	19.6	85.8
6	Blood	Neg	Bfragilis	72.4	55.7
6	IsolatedNeuts	Neg	Bfragilis	28.9	95.4
18	Blood	Neg	Bfragilis	88.9	58.1
4	Blood	Pos	Bfragilis	73.3	50.5
4	IsolatedNeuts	Pos	Bfragilis	6.43	93.8
5	Blood	Pos	Bfragilis	53.9	52.7
5	IsolatedNeuts	Pos	Bfragilis	14.9	91.3
7	Blood	Pos	Bfragilis	91.6	55.8
6	Blood	Neg	FSL-1	77.1	54.1
6	IsolatedNeuts	Neg	FSL-1	32.5	96
4	Blood	Pos	FSL-1	88.3	49.9
4	IsolatedNeuts	Pos	FSL-1	18.6	91.2
6	Blood	Neg	HKLM	10.9	17.1
6	IsolatedNeuts	Neg	HKLM	18.4	91.8
4	Blood	Pos	HKLM	3.27	22.3
4	IsolatedNeuts	Pos	HKLM	25	87.6
2	Blood	Neg	Lplantarum	10.4	11.7
2	IsolatedNeuts	Neg	Lplantarum	1.51	68.3
6	Blood	Neg	Lplantarum	9.6	21.8
6	IsolatedNeuts	Neg	Lplantarum	18.8	90.5
18	Blood	Neg	Lplantarum	2.59	29.7
4	Blood	Pos	Lplantarum	1.15	21.6
4	IsolatedNeuts	Pos	Lplantarum	16.4	82.9
5	Blood	Pos	Lplantarum	3.87	21.5
5	IsolatedNeuts	Pos	Lplantarum	2.23	76.2
7	Blood	Pos	Lplantarum	7.83	13.3
2	IsolatedNeuts	Neg	LPS	14.9	84.6
2	Blood	Neg	LPS	97.6	49.4
6	IsolatedNeuts	Neg	LPS	32.2	95.1
6	Blood	Neg	LPS	97.7	58.4
18	Blood	Neg	LPS	96.4	59.5
4	IsolatedNeuts	Pos	LPS	23.2	93.7
4	Blood	Pos	LPS	97	50.5
5	IsolatedNeuts	Pos	LPS	11.2	88.3
5	Blood	Pos	LPS	92.7	59.5
7	Blood	Pos	LPS	98.2	59.9
2	IsolatedNeuts	Neg	NoIncubation	97.4	89.7
2	Blood	Neg	NoIncubation	97.9	47.1
6	IsolatedNeuts	Neg	NoIncubation	95.3	98
6	Blood	Neg	NoIncubation	98.5	56.6
18	Blood	Neg	NoIncubation	99.7	56.3
4	IsolatedNeuts	Pos	NoIncubation	94.5	94.5
4	Blood	Pos	NoIncubation	99.6	53.5
5	IsolatedNeuts	Pos	NoIncubation	97.1	93.1
5	Blood	Pos	NoIncubation	99.7	57.5
7	Blood	Pos	NoIncubation	99.5	59.3
2	IsolatedNeuts	Neg	NoStim	13.9	84.3
2	Blood	Neg	NoStim	51.7	37.9
6	IsolatedNeuts	Neg	NoStim	23.5	96.5
6	Blood	Neg	NoStim	50	50.8
18	Blood	Neg	NoStim	50.7	54
4	IsolatedNeuts	Pos	NoStim	2.15	94.4
4	Blood	Pos	NoStim	26.3	35.3
5	IsolatedNeuts	Pos	NoStim	12.4	92.5
5	Blood	Pos	NoStim	12.6	6.09
7	Blood	Pos	NoStim	72.2	52.6
6	IsolatedNeuts	Neg	Pam3CSK4	28.5	95.3
6	Blood	Neg	Pam3CSK4	60.9	52.8
4	IsolatedNeuts	Pos	Pam3CSK4	33.3	92.3
4	Blood	Pos	Pam3CSK4	89.9	51.2
2	IsolatedNeuts	Neg	Pcopri	25	86
2	Blood	Neg	Pcopri	79.2	43.8
6	IsolatedNeuts	Neg	Pcopri	36.7	91.6
6	Blood	Neg	Pcopri	77.2	55.6
18	Blood	Neg	Pcopri	83.8	56.1
4	IsolatedNeuts	Pos	Pcopri	9.67	94.2
4	Blood	Pos	Pcopri	77.3	49.6
5	IsolatedNeuts	Pos	Pcopri	17.1	90.9
5	Blood	Pos	Pcopri	52.5	54.5
7	Blood	Pos	Pcopri	92.8	58.9
2	IsolatedNeuts	Neg	Pstercorea	16.1	85.8
2	Blood	Neg	Pstercorea	69.9	44.7
6	IsolatedNeuts	Neg	Pstercorea	29.5	92.1
6	Blood	Neg	Pstercorea	80.5	56
18	Blood	Neg	Pstercorea	82.7	55.2
4	IsolatedNeuts	Pos	Pstercorea	7.97	92.6
4	Blood	Pos	Pstercorea	62.5	47.7
5	IsolatedNeuts	Pos	Pstercorea	14.2	90.2
5	Blood	Pos	Pstercorea	91.8	50.9
7	Blood	Pos	Pstercorea	54	57.7
2	IsolatedNeuts	Neg	Rbromii	22.3	85.6
2	Blood	Neg	Rbromii	84	49
6	IsolatedNeuts	Neg	Rbromii	31.8	97
6	Blood	Neg	Rbromii	79.6	58
18	Blood	Neg	Rbromii	88.1	55.6
4	IsolatedNeuts	Pos	Rbromii	7.66	92.9
4	Blood	Pos	Rbromii	82.7	50.2
5	IsolatedNeuts	Pos	Rbromii	17	91
5	Blood	Pos	Rbromii	55.1	53.4
7	Blood	Pos	Rbromii	93	55.6
1	Blood	Neg	NoIncubation	99.3	55.6
1	Blood	Neg	AT-2HIV	47.4	44.3
1	Blood	Neg	Bfragilis	62.1	48.1
1	Blood	Neg	Lplantarum	4.94	23.4
1	Blood	Neg	LPS	92.4	54.5
1	Blood	Neg	NoStim	43.2	48.3
1	Blood	Neg	Pcopri	64.6	50.3
1	Blood	Neg	Pstercorea	57.8	50.3
1	Blood	Neg	Rbromii	60.4	48.4
8	Blood	Pos	NoIncubation	99.3	69.6
8	Blood	Pos	AT-2HIV	81.7	73.3
8	Blood	Pos	Bfragilis	94.2	74.8
8	Blood	Pos	Lplantarum	35.8	26.1
8	Blood	Pos	LPS	97.4	80
8	Blood	Pos	NoStim	67.6	67.9
8	Blood	Pos	Pcopri	94.3	77
8	Blood	Pos	Pstercorea	91.2	72.9
8	Blood	Pos	Rbromii	93.5	76.6
3	Blood	Neg	NoIncubation	99.6	46.9
3	Blood	Neg	Lplantarum	6.2	28.4
3	Blood	Neg	LPS	96.5	54.5
3	Blood	Neg	LPS+Lplantarum	7.93	35.9
9	Blood	Pos	Lrhamnosus	47.6	70.9
9	Blood	Pos	NoStim	82.7	75.3
9	Blood	Pos	NoIncubation	94.7	79.5
9	Blood	Pos	Lplantarum	11	69.7
9	Blood	Pos	LPS	95.6	84.2
9	Blood	Pos	LPS+Lplantarum	8.39	71.3
16	Blood	Pos	Lrhamnosus	8.43	46.6
16	Blood	Pos	NoStim	47.8	53.6
16	Blood	Pos	NoIncubation	99.2	61
16	Blood	Pos	Lplantarum	4.73	39.2
16	Blood	Pos	LPS	94.7	65.2
16	Blood	Pos	LPS+Lplantarum	7.64	41.8
10	Blood	Pos	Lrhamnosus	0.719	14.7
10	Blood	Pos	NoStim	53	21.8
17	Blood	Neg	NoIncubation	98.7	40.7
17	Blood	Neg	Lplantarum	50	19.7
17	Blood	Neg	LPS	96.4	42.8
17	Blood	Neg	LPS+Lplantarum	35.2	18.5
13	Blood	Pos	Lrhamnosus	32.1	32.7
13	Blood	Pos	NoStim	81.2	60
10	Blood	Pos	NoIncubation	99.1	25.8
10	Blood	Pos	LPS	88.5	28.7
3	Blood	Neg	Lrhamnosus	24.8	27
3	Blood	Neg	NoStim	92.5	51.5
17	Blood	Neg	Lrhamnosus	65.9	18.6
13	Blood	Pos	NoIncubation	99.3	61.9
13	Blood	Pos	LPS	91.5	68.6
17	Blood	Neg	NoStim	53.1	31.9
14	Blood	Neg	Lrhamnosus	11.3	18.4
14	Blood	Neg	NoIncubation	99.5	32.2
14	Blood	Neg	LPS	92.4	32.4
14	Blood	Neg	NoStim	57.9	27.8
15	Blood	Neg	Lrhamnosus	22.4	45.5
15	Blood	Neg	NoIncubation	99.8	55.7
15	Blood	Neg	LPS	95.6	56.4
15	Blood	Neg	NoStim	62.1	49.1
19	Blood	Neg	NoIncubation	99.6
19	Blood	Neg	Flagellin	97.2
19	Blood	Neg	FSL-1	93.2
19	Blood	Neg	HKLM	86
19	Blood	Neg	Lacto (grown 151218)	89.2
19	Blood	Neg	Lacto (grown 160413)	6.12
19	Blood	Neg	LPS	97.2
19	Blood	Neg	MediaOnly	83
19	Blood	Neg	Pam3CSK4	94.6
19	Neutrophils	Neg	NoIncubation	99.6
19	Neutrophils	Neg	Flagellin	67.7
19	Neutrophils	Neg	FSL-1	78.2
19	Neutrophils	Neg	HKLM	71
19	Neutrophils	Neg	LPS	78.8
19	Neutrophils	Neg	MediaOnly	70.5
19	Neutrophils	Neg	Pam3CSK4	54.4
20	Blood	Neg	NoIncubation	99.5
20	Blood	Neg	Flagellin	91.6
20	Blood	Neg	FSL-1	90
20	Blood	Neg	HKLM	95.4
20	Blood	Neg	LPS	96
20	Blood	Neg	MediaOnly	76.7
20	Blood	Neg	Pam3CSK4	94
20	Neutrophils	Neg	Flagellin	59.6
20	Neutrophils	Neg	FSL-1	58.7
20	Neutrophils	Neg	HKLM	55.4
20	Neutrophils	Neg	LPS	60.8
20	Neutrophils	Neg	MediaOnly	44.2
20	Neutrophils	Neg	Pam3CSK4	66
21	Blood	Pos	NoIncubation	99.7
21	Blood	Pos	Flagellin	97
21	Blood	Pos	FSL-1	84.3
21	Blood	Pos	HKLM	86.6
21	Blood	Pos	Lacto (grown 151218)	92.9
21	Blood	Pos	Lacto (grown 160413)	2.35
21	Blood	Pos	LPS	96.6
21	Blood	Pos	MediaOnly	54.9
21	Blood	Pos	Pam3CSK4	83.5
21	Neutrophils	Pos	NoIncubation	99.6
21	Neutrophils	Pos	Flagellin	29
21	Neutrophils	Pos	FSL-1	53.7
21	Neutrophils	Pos	HKLM	18.9
21	Neutrophils	Pos	LPS	60
21	Neutrophils	Pos	MediaOnly	19.3
21	Neutrophils	Pos	Pam3CSK4	57.7
22	Blood	Pos	NoIncubation	99.7
22	Blood	Pos	Flagellin	97.4
22	Blood	Pos	FSL-1	94.6
22	Blood	Pos	HKLM	92.9
22	Blood	Pos	LPS	97.5
22	Blood	Pos	NoIncubation	98.1
22	Blood	Pos	MediaOnly	62.5
22	Blood	Pos	Pam3CSK4	95.7
22	Neutrophils	Pos	Flagellin	22.6
22	Neutrophils	Pos	FSL-1	60.7
22	Neutrophils	Pos	HKLM	24.6
22	Neutrophils	Pos	LPS	52.6
22	Neutrophils	Pos	MediaOnly	14.1
22	Neutrophils	Pos	Pam3CSK4	78
22	Blood	Pos	NoIncubation	99.5
22	Blood	Pos	NoIncubation	99.6
