# Supplementary material for: Increased mucosal neutrophil survival is associated with altered microbiota in HIV infection
Source: PLoS Pathog. 2019 Apr 11;15(4):e1007672. doi: 10.1371/journal.ppat.1007672 (PMC6459500; doi:10.1371/journal.ppat.1007672)
Supplement: S2 Supporting Data — (XLSX) [file ppat.1007672.s003.xlsx]

## Sheet: TotalNeutrophils
taxaID	Tot. Neut. (Unadj) Estimate	Tot. Neut. (Unadj) SE	Tot. Neut. (Unadj) p-value	Tot. Neut. (Unadj) q-value	Tot. Neut. (Adj) Estimate	Tot. Neut. (Adj) SE	Tot. Neut. (Adj) p-value	Tot. Neut. (Adj) q-value	Tot. Neut. (Adj+HIV) Estimate	Tot. Neut. (Adj+HIV) SE	Tot. Neut. (Adj+HIV) p-value	Tot. Neut. (Adj+HIV) q-value
k__Bacteria.p__Actinobacteria.c__Coriobacteriia.o__Coriobacteriales.f__Coriobacteriaceae.g__Atopobium	1.20166	0.509557	0.0228696	0.611762	1.30424	0.559293	0.025104	0.790559	1.34474	0.621421	0.0369931	0.641542
k__Bacteria.p__Bacteroidetes.c__Bacteroidia.o__Bacteroidales.f__Porphyromonadaceae.g__Porphyromonas	0.274871	0.556638	0.623899	0.973946	0.868806	0.563767	0.131586	0.790559	1.25757	0.606969	0.0453008	0.641542
k__Bacteria.p__Firmicutes.c__Clostridia.o__Clostridiales.f__Clostridiaceae.g__	0.604242	0.712382	0.400918	0.973946	1.3089	0.729268	0.0806401	0.790559	1.63618	0.799895	0.0479658	0.641542
k__Bacteria.p__Firmicutes.c__Clostridia.o__Clostridiales.f__Lachnospiraceae.g__Dorea	-0.809877	0.477293	0.0967966	0.863103	-0.848608	0.50786	0.102949	0.790559	-1.14282	0.552042	0.0454706	0.641542
k__Bacteria.p__Firmicutes.c__Clostridia.o__Clostridiales.f__Lachnospiraceae.g__.Ruminococcus.	-0.312145	0.481853	0.520479	0.973946	-0.600008	0.43055	0.171541	0.790559	-1.00784	0.449826	0.0311477	0.641542
k__Bacteria.p__Firmicutes.c__Clostridia.o__Clostridiales.f__Ruminococcaceae.g__Faecalibacterium	-1.01617	0.394659	0.0134701	0.596121	-1.05959	0.426065	0.0173932	0.790559	-1.16249	0.47176	0.0185028	0.641542
k__Bacteria.p__Proteobacteria.c__Alphaproteobacteria.o__Rhizobiales.f__Bradyrhizobiaceae.g__Bradyrhizobium	0.526786	0.44893	0.246939	0.973946	0.577361	0.487501	0.243638	0.814663	1.13355	0.493974	0.0275184	0.641542
k__Bacteria.p__Proteobacteria.c__Gammaproteobacteria.o__Pasteurellales.f__Pasteurellaceae.g__Aggregatibacter	1.0571	0.566978	0.0689397	0.863103	0.612431	0.608121	0.320263	0.844624	1.34533	0.608899	0.0334121	0.641542
k__Bacteria.p__Firmicutes.c__Erysipelotrichi.o__Erysipelotrichales.f__Erysipelotrichaceae.g__Bulleidia	0.593942	0.6333	0.35344	0.973946	0.540732	0.676334	0.428967	0.902719	1.34938	0.67844	0.0541404	0.643669
k__Bacteria.__.__.__.__.__	-0.542375	0.543574	0.323835	0.973946	-0.807897	0.613063	0.195459	0.790559	-1.19175	0.663841	0.0807878	0.668881
k__Bacteria.p__Actinobacteria.c__Actinobacteria.o__Actinomycetales.__.__	0.621667	0.362564	0.0934476	0.863103	0.646078	0.344409	0.068366	0.790559	0.548835	0.380813	0.157933	0.668881
k__Bacteria.p__Actinobacteria.c__Coriobacteriia.o__Coriobacteriales.f__Coriobacteriaceae.g__Slackia	0.52217	0.418148	0.218353	0.973946	0.607141	0.465157	0.19966	0.790559	0.646465	0.516765	0.218793	0.668881
k__Bacteria.p__Bacteroidetes.c__Bacteroidia.o__Bacteroidales.f__.g__	0.623949	0.649688	0.342111	0.973946	0.723517	0.692057	0.302416	0.844624	1.27691	0.736599	0.0913292	0.668881
k__Bacteria.p__Bacteroidetes.c__Bacteroidia.o__Bacteroidales.f__.Barnesiellaceae..g__	-1.88067	0.755952	0.0167137	0.596121	-1.19507	0.661703	0.0788366	0.790559	-1.34857	0.732886	0.0737879	0.668881
k__Bacteria.p__Bacteroidetes.c__Bacteroidia.o__Bacteroidales.f__.Odoribacteraceae..g__Butyricimonas	-0.844501	0.676887	0.218768	0.973946	-0.608559	0.676549	0.374049	0.8938	-1.03777	0.732063	0.164676	0.668881
k__Bacteria.p__Bacteroidetes.c__Bacteroidia.o__Bacteroidales.f__.Odoribacteraceae..g__Odoribacter	-0.92011	0.765968	0.236085	0.973946	-1.14219	0.791869	0.157381	0.790559	-1.22991	0.879431	0.170279	0.668881
k__Bacteria.p__Bacteroidetes.c__Bacteroidia.o__Bacteroidales.f__.Paraprevotellaceae..g__CF231	0.822217	0.689559	0.239503	0.973946	0.829703	0.743145	0.271229	0.844624	1.16021	0.815311	0.163104	0.668881
k__Bacteria.p__Firmicutes.__.__.__.__	-0.681266	0.592993	0.256821	0.973946	-0.655145	0.648965	0.319109	0.844624	-0.895152	0.714872	0.21836	0.668881
k__Bacteria.p__Firmicutes.c__Clostridia.o__Clostridiales.__.__	-0.300274	0.282404	0.293457	0.973946	-0.391654	0.278047	0.167086	0.790559	-0.397891	0.309028	0.205897	0.668881
k__Bacteria.p__Firmicutes.c__Clostridia.o__Clostridiales.f__Clostridiaceae.g__Clostridium	0.448062	0.650326	0.494452	0.973946	1.02356	0.68079	0.140981	0.790559	1.10925	0.755895	0.150701	0.668881
k__Bacteria.p__Firmicutes.c__Clostridia.o__Clostridiales.f__Lachnospiraceae.g__	-0.302828	0.303197	0.323362	0.973946	-0.267482	0.309261	0.392517	0.8938	-0.423386	0.338017	0.218226	0.668881
k__Bacteria.p__Firmicutes.c__Clostridia.o__Clostridiales.f__Lachnospiraceae.g__Coprococcus	-0.491969	0.441077	0.270743	0.973946	-0.563003	0.433591	0.201953	0.790559	-0.835431	0.469417	0.0833369	0.668881
k__Bacteria.p__Firmicutes.c__Clostridia.o__Clostridiales.f__Lachnospiraceae.g__Lachnobacterium	0.984795	0.804936	0.227674	0.973946	1.66776	0.84964	0.0570083	0.790559	1.24972	0.929394	0.186922	0.668881
k__Bacteria.p__Firmicutes.c__Clostridia.o__Clostridiales.f__Lachnospiraceae.g__Oribacterium	-1.21128	0.686898	0.0847746	0.863103	-1.22465	0.7543	0.112738	0.790559	-1.05169	0.835512	0.216009	0.668881
k__Bacteria.p__Firmicutes.c__Clostridia.o__Clostridiales.f__Ruminococcaceae.g__	-0.250886	0.248147	0.317526	0.973946	-0.260292	0.26629	0.334517	0.845262	-0.374756	0.292403	0.207941	0.668881
k__Bacteria.p__Firmicutes.c__Clostridia.o__Clostridiales.f__.Tissierellaceae..g__Anaerococcus	1.05051	0.542534	0.0592693	0.863103	0.844869	0.560296	0.13985	0.790559	1.05988	0.61677	0.094074	0.668881
k__Bacteria.p__Firmicutes.c__Clostridia.o__Clostridiales.f__.Tissierellaceae..g__Peptoniphilus	0.209883	0.62173	0.737286	0.973946	0.631893	0.653493	0.339685	0.845262	1.05666	0.706146	0.143039	0.668881
k__Bacteria.p__Firmicutes.c__Clostridia.o__Clostridiales.f__.Tissierellaceae..g__WAL_1855D	0.455973	0.551468	0.412792	0.973946	0.91275	0.576234	0.121484	0.790559	0.921125	0.640453	0.158771	0.668881
k__Bacteria.p__Proteobacteria.c__Deltaproteobacteria.o__Desulfovibrionales.f__Desulfovibrionaceae.g__Bilophila	-0.327753	0.911608	0.720916	0.973946	-0.467198	0.985331	0.638104	0.935034	-1.6595	0.985664	0.100672	0.668881
k__Bacteria.p__Proteobacteria.c__Deltaproteobacteria.o__Desulfovibrionales.f__Desulfovibrionaceae.g__Desulfovibrio	-1.09474	0.795223	0.175586	0.973946	-0.947155	0.797235	0.242186	0.814663	-1.24044	0.878283	0.166204	0.668881
k__Bacteria.p__Proteobacteria.c__Epsilonproteobacteria.o__Campylobacterales.f__Campylobacteraceae.g__Campylobacter	0.0576134	0.66267	0.931113	0.997456	0.574069	0.675821	0.400957	0.8938	0.958262	0.735234	0.20051	0.668881
k__Bacteria.p__Proteobacteria.c__Gammaproteobacteria.o__Enterobacteriales.f__Enterobacteriaceae.g__Escherichia	-0.00778391	0.944528	0.993462	0.997456	-0.790009	0.896479	0.383731	0.8938	-1.2274	0.980896	0.218677	0.668881
k__Bacteria.p__Proteobacteria.c__Gammaproteobacteria.o__Pasteurellales.f__Pasteurellaceae.g__Haemophilus	-0.320676	0.719972	0.658215	0.973946	-1.17967	0.72946	0.114111	0.790559	-1.45663	0.80315	0.077849	0.668881
k__Bacteria.p__Verrucomicrobia.c__Verruco.5.o__WCHB1.41.f__RFP12.g__	1.36128	0.535551	0.0146254	0.596121	1.32953	0.604586	0.0340305	0.790559	0.998216	0.658755	0.138192	0.668881
k__Bacteria.p__Verrucomicrobia.c__Verrucomicrobiae.o__Verrucomicrobiales.f__Verrucomicrobiaceae.g__Akkermansia	-1.74603	0.988308	0.0842178	0.863103	-1.83122	1.027	0.0825622	0.790559	-1.67365	1.13972	0.150427	0.668881
k__Bacteria.p__Bacteroidetes.c__Bacteroidia.o__Bacteroidales.f__RF16.g__	-0.302739	0.785768	0.701887	0.973946	-0.658244	0.840988	0.438652	0.902719	-1.05251	0.921304	0.260622	0.715039
k__Bacteria.p__Firmicutes.c__Clostridia.o__Clostridiales.f__Lachnospiraceae.__	-0.217707	0.489255	0.658518	0.973946	-0.506575	0.492417	0.3101	0.844624	-0.630356	0.545055	0.25489	0.715039
k__Bacteria.p__Firmicutes.c__Clostridia.o__Clostridiales.f__Lachnospiraceae.g__Roseburia	-0.454979	0.45448	0.322254	0.973946	-0.215993	0.460049	0.641395	0.935034	-0.571518	0.491119	0.251993	0.715039
k__Bacteria.p__Firmicutes.c__Clostridia.o__Clostridiales.f__.Mogibacteriaceae..g__	0.0625699	0.568007	0.912786	0.997456	0.43909	0.571614	0.447141	0.902719	0.728604	0.624666	0.250921	0.715039
k__Archaea.p__Euryarchaeota.c__Methanobacteria.o__Methanobacteriales.f__Methanobacteriaceae.g__Methanobrevibacter	0.492333	0.613802	0.426805	0.973946	0.948526	0.649486	0.152393	0.790559	0.807801	0.719678	0.268903	0.719315
k__Bacteria.p__Actinobacteria.c__Actinobacteria.o__Bifidobacteriales.f__Bifidobacteriaceae.g__Gardnerella	1.21836	0.677245	0.0788818	0.863103	0.9199	0.753937	0.229934	0.814663	0.869608	0.837731	0.305983	0.757097
k__Bacteria.p__Bacteroidetes.c__Bacteroidia.o__Bacteroidales.__.__	0.56838	0.628609	0.37082	0.973946	0.368007	0.66473	0.583083	0.935034	0.73623	0.723966	0.315786	0.757097
k__Bacteria.p__Bacteroidetes.c__Bacteroidia.o__Bacteroidales.f__S24.7.g__	0.603373	0.693616	0.389079	0.973946	0.432283	0.760991	0.57334	0.935034	0.737792	0.836923	0.383709	0.757097
k__Bacteria.p__Cyanobacteria.c__4C0d.2.o__YS2.f__.g__	-0.838745	0.701832	0.238458	0.973946	-0.830383	0.718029	0.254706	0.825864	-0.733754	0.797124	0.363273	0.757097
k__Bacteria.p__Firmicutes.c__Bacilli.o__Bacillales.f__Staphylococcaceae.g__Staphylococcus	0.325714	0.678211	0.633425	0.973946	-0.244556	0.731677	0.740036	0.935034	-0.751712	0.787478	0.345985	0.757097
k__Bacteria.p__Firmicutes.c__Clostridia.o__Clostridiales.f__.g__	-0.015054	0.443976	0.973105	0.997456	0.466947	0.438826	0.294007	0.844624	0.485185	0.487684	0.326259	0.757097
k__Bacteria.p__Firmicutes.c__Clostridia.o__Clostridiales.f__Christensenellaceae.g__	-0.045254	0.683297	0.947496	0.997456	-0.389243	0.723693	0.593813	0.935034	-0.729337	0.792751	0.363528	0.757097
k__Bacteria.p__Firmicutes.c__Clostridia.o__Clostridiales.f__Lachnospiraceae.g__Anaerostipes	-1.11824	0.596084	0.067301	0.863103	-1.08005	0.641032	0.100214	0.790559	-0.729768	0.698547	0.302942	0.757097
k__Bacteria.p__Firmicutes.c__Clostridia.o__Clostridiales.f__Lachnospiraceae.g__Shuttleworthia	0.56432	0.554195	0.314116	0.973946	0.673352	0.527033	0.209132	0.790559	0.525952	0.582798	0.37265	0.757097
k__Bacteria.p__Firmicutes.c__Clostridia.o__Clostridiales.f__Peptococcaceae.g__Peptococcus	0.209247	0.561383	0.711136	0.973946	0.289867	0.618021	0.641732	0.935034	0.601283	0.675499	0.379147	0.757097
k__Bacteria.p__Firmicutes.c__Clostridia.o__Clostridiales.f__Ruminococcaceae.g__Ruminococcus	-0.272878	0.331643	0.415055	0.973946	-0.244169	0.359427	0.501048	0.935034	-0.379711	0.395787	0.343594	0.757097
k__Bacteria.p__Firmicutes.c__Clostridia.o__Clostridiales.f__Veillonellaceae.g__Mitsuokella	0.161127	0.58043	0.78262	0.996909	0.404067	0.609544	0.511396	0.935034	0.708028	0.666468	0.294958	0.757097
k__Bacteria.p__Firmicutes.c__Clostridia.o__Clostridiales.f__.Mogibacteriaceae..g__Mogibacterium	0.708488	0.569688	0.220217	0.973946	0.916924	0.630798	0.154268	0.790559	0.626863	0.691424	0.370472	0.757097
k__Bacteria.p__Firmicutes.c__Erysipelotrichi.o__Erysipelotrichales.f__Erysipelotrichaceae.g__Holdemania	0.587392	0.59645	0.330101	0.973946	0.834674	0.635346	0.196813	0.790559	0.610345	0.700429	0.389162	0.757097
k__Bacteria.p__Proteobacteria.c__Epsilonproteobacteria.o__Campylobacterales.f__Helicobacteraceae.g__Flexispira	0.474332	0.606108	0.438062	0.973946	0.336691	0.617851	0.58898	0.935034	0.632057	0.676462	0.356177	0.757097
k__Bacteria.p__Bacteroidetes.c__Bacteroidia.o__Bacteroidales.f__Porphyromonadaceae.g__Parabacteroides	-0.0525143	0.523316	0.920523	0.997456	-0.117041	0.571804	0.838909	0.935034	-0.489812	0.617768	0.432907	0.81265
k__Bacteria.p__Bacteroidetes.c__Bacteroidia.o__Bacteroidales.f__.Paraprevotellaceae..g__.Prevotella.	0.730379	0.861782	0.401291	0.973946	0.491833	0.879429	0.579263	0.935034	0.782274	0.970512	0.425369	0.81265
k__Bacteria.p__Actinobacteria.c__Coriobacteriia.o__Coriobacteriales.f__Coriobacteriaceae.g__Collinsella	-0.376055	0.508526	0.463531	0.973946	-0.447689	0.525591	0.399672	0.8938	-0.427803	0.584121	0.468546	0.838052
k__Bacteria.p__Bacteroidetes.c__Bacteroidia.o__Bacteroidales.f__Bacteroidaceae.g__Bacteroides	-0.258384	0.695463	0.712028	0.973946	-0.237816	0.680588	0.728698	0.935034	-0.5458	0.746332	0.469197	0.838052
k__Bacteria.p__Bacteroidetes.c__Bacteroidia.o__Bacteroidales.f__p.2534.18B5.g__	0.21699	0.551121	0.695686	0.973946	0.377703	0.596381	0.530315	0.935034	0.465013	0.661932	0.486759	0.838052
k__Bacteria.p__Fibrobacteres.c__Fibrobacteria.o__Fibrobacterales.f__Fibrobacteraceae.g__Fibrobacter	-0.882899	0.642807	0.176554	0.973946	-1.10835	0.700653	0.121966	0.790559	-0.512809	0.741355	0.493433	0.838052
k__Bacteria.p__Firmicutes.c__Clostridia.o__Clostridiales.f__Ruminococcaceae.__	0.251451	0.592489	0.673343	0.973946	0.405115	0.644711	0.533523	0.935034	0.512483	0.715281	0.478195	0.838052
k__Bacteria.p__Proteobacteria.c__Gammaproteobacteria.o__Xanthomonadales.f__Xanthomonadaceae.g__Stenotrophomonas	0.0103488	0.58573	0.985983	0.997456	-0.712237	0.563432	0.213892	0.790559	-0.435159	0.616331	0.48458	0.838052
k__Bacteria.p__Actinobacteria.c__Actinobacteria.o__Actinomycetales.f__Actinomycetaceae.g__Actinomyces	0.708433	0.471228	0.139886	0.973946	0.52519	0.516579	0.315741	0.844624	0.361985	0.570429	0.529605	0.863075
k__Bacteria.p__Firmicutes.c__Clostridia.o__Clostridiales.f__Peptostreptococcaceae.g__	0.35952	0.529462	0.500675	0.973946	0.228146	0.577851	0.695185	0.935034	0.402428	0.638458	0.532364	0.863075
k__Bacteria.p__Spirochaetes.c__.Brachyspirae..o__.Brachyspirales..f__Brachyspiraceae.g__Brachyspira	-0.17243	0.786297	0.827435	0.997456	-0.0798321	0.859736	0.926505	0.962486	-0.606197	0.93204	0.519453	0.863075
k__Bacteria.p__Actinobacteria.c__Coriobacteriia.o__Coriobacteriales.f__Coriobacteriaceae.g__	-0.0734441	0.607758	0.904364	0.997456	0.2119	0.607495	0.729158	0.935034	0.38179	0.671774	0.573244	0.863426
k__Bacteria.p__Firmicutes.c__Bacilli.o__Lactobacillales.f__Streptococcaceae.g__Streptococcus	0.335625	0.54448	0.540798	0.973946	-0.0529164	0.514415	0.918609	0.962486	0.311862	0.552788	0.576049	0.863426
k__Bacteria.p__Firmicutes.c__Clostridia.o__Clostridiales.f__Veillonellaceae.g__Dialister	-0.373328	0.722707	0.608044	0.973946	-0.436716	0.754799	0.566283	0.935034	-0.506745	0.838462	0.549284	0.863426
k__Bacteria.p__Firmicutes.c__Erysipelotrichi.o__Erysipelotrichales.f__Erysipelotrichaceae.g__.Eubacterium.	-0.123022	0.660945	0.853199	0.997456	-0.162009	0.634346	0.799795	0.935034	-0.381221	0.699569	0.589066	0.863426
k__Bacteria.p__Proteobacteria.c__Betaproteobacteria.o__Burkholderiales.f__Alcaligenaceae.g__Sutterella	-0.241407	0.568512	0.673176	0.973946	-0.433777	0.563091	0.445856	0.902719	-0.353317	0.625025	0.575292	0.863426
k__Bacteria.p__Proteobacteria.c__Betaproteobacteria.o__Burkholderiales.f__Comamonadaceae.g__Delftia	-0.229954	0.500011	0.647854	0.973946	-0.667678	0.52862	0.214264	0.790559	-0.341148	0.572815	0.555093	0.863426
k__Bacteria.p__Proteobacteria.c__Gammaproteobacteria.o__Pasteurellales.f__Pasteurellaceae.g__Actinobacillus	-0.202907	0.519581	0.698036	0.973946	-0.212559	0.561522	0.707136	0.935034	0.325848	0.585709	0.581334	0.863426
k__Bacteria.p__Firmicutes.c__Clostridia.o__Clostridiales.f__Ruminococcaceae.g__Oscillospira	-0.172207	0.434422	0.693722	0.973946	-0.1325	0.48036	0.78417	0.935034	-0.276222	0.530793	0.605889	0.876083
k__Bacteria.p__Proteobacteria.c__Alphaproteobacteria.o__RF32.f__.g__	-0.372972	0.732735	0.613286	0.973946	-0.0583345	0.785614	0.941198	0.968348	0.430058	0.851008	0.61631	0.879269
k__Bacteria.p__Bacteroidetes.c__Bacteroidia.o__Bacteroidales.f__.Paraprevotellaceae..g__Paraprevotella	-0.0706771	0.883239	0.936584	0.997456	0.429615	0.914944	0.641358	0.935034	0.492222	1.01662	0.631114	0.888543
k__Bacteria.p__Actinobacteria.c__Actinobacteria.o__Bifidobacteriales.f__Bifidobacteriaceae.g__Bifidobacterium	-0.424158	0.823937	0.609274	0.973946	0.125755	0.857438	0.884173	0.959593	-0.398845	0.929581	0.670368	0.908836
k__Bacteria.p__Firmicutes.c__Erysipelotrichi.o__Erysipelotrichales.f__Erysipelotrichaceae.g__	-0.35233	0.896431	0.696191	0.973946	-0.268116	1.00293	0.790659	0.935034	-0.48054	1.11147	0.667999	0.908836
k__Bacteria.p__Proteobacteria.c__Gammaproteobacteria.o__Pseudomonadales.f__Moraxellaceae.g__Acinetobacter	0.410733	0.519113	0.43306	0.973946	-0.149227	0.483929	0.759488	0.935034	-0.229884	0.536899	0.67101	0.908836
k__Bacteria.p__Firmicutes.c__Clostridia.o__Clostridiales.f__Lachnospiraceae.g__Blautia	-0.241292	0.45611	0.59945	0.973946	0.00186729	0.49008	0.99698	0.99698	-0.220471	0.537384	0.683977	0.914819
k__Bacteria.p__Firmicutes.c__Clostridia.o__Clostridiales.f__Lachnospiraceae.g__Lachnospira	0.0892379	0.71636	0.90143	0.997456	0.625712	0.784458	0.430038	0.902719	0.341047	0.864416	0.695447	0.918677
k__Bacteria.p__Firmicutes.c__Clostridia.o__Clostridiales.f__Veillonellaceae.g__Phascolarctobacterium	-0.220337	0.736734	0.766293	0.996909	0.477311	0.781765	0.545129	0.935034	0.325125	0.866764	0.709727	0.926107
k__Bacteria.p__Firmicutes.c__Clostridia.o__Clostridiales.f__Veillonellaceae.g__Anaerovibrio	-0.636757	0.615386	0.30645	0.973946	-0.652676	0.652683	0.323641	0.844624	-0.253368	0.7076	0.722328	0.927489
k__Bacteria.p__Spirochaetes.c__Spirochaetes.o__Spirochaetales.f__Spirochaetaceae.g__Treponema	0.198606	0.690406	0.774953	0.996909	-0.277977	0.732174	0.706312	0.935034	-0.285042	0.813779	0.728122	0.927489
k__Bacteria.p__Bacteroidetes.c__Bacteroidia.o__Bacteroidales.f__Prevotellaceae.g__Prevotella	0.291769	0.49326	0.557205	0.973946	0.240246	0.513448	0.642524	0.935034	0.145542	0.569418	0.799677	0.956679
k__Bacteria.p__Firmicutes.c__Bacilli.o__Lactobacillales.f__Lactobacillaceae.g__Lactobacillus	-0.0614762	0.523167	0.906992	0.997456	-0.329599	0.576056	0.57058	0.935034	0.181346	0.606711	0.766689	0.956679
k__Bacteria.p__Firmicutes.c__Clostridia.o__Clostridiales.f__Lachnospiraceae.g__Clostridium	-0.0595414	0.695042	0.932121	0.997456	-0.341969	0.761333	0.655859	0.935034	-0.232139	0.84505	0.785072	0.956679
k__Bacteria.p__Lentisphaerae.c__.Lentisphaeria..o__Victivallales.f__Victivallaceae.g__	0.252306	0.645502	0.697781	0.973946	-0.162687	0.713788	0.82093	0.935034	-0.226816	0.792933	0.776438	0.956679
k__Bacteria.p__Proteobacteria.c__Betaproteobacteria.o__Burkholderiales.f__Alcaligenaceae.g__Achromobacter	0.255533	0.488692	0.603673	0.973946	-0.234012	0.473918	0.624303	0.935034	-0.130792	0.525119	0.804683	0.956679
k__Bacteria.p__Proteobacteria.c__Gammaproteobacteria.o__Enterobacteriales.f__Enterobacteriaceae.__	0.197355	0.76403	0.797373	0.997456	0.195222	0.833876	0.816154	0.935034	-0.247381	0.909727	0.787189	0.956679
k__Bacteria.p__Actinobacteria.c__Actinobacteria.o__Actinomycetales.f__Corynebacteriaceae.g__Corynebacterium	0.279714	0.644615	0.666464	0.973946	-0.158	0.690651	0.820275	0.935034	-0.169235	0.767619	0.82672	0.967226
k__Bacteria.p__Bacteroidetes.c__Bacteroidia.o__Bacteroidales.f__Rikenellaceae.g__	0.00287169	0.895424	0.997456	0.997456	0.13394	0.943386	0.887848	0.959593	0.167121	1.04845	0.874223	0.967226
k__Bacteria.p__Bacteroidetes.c__Bacteroidia.o__Bacteroidales.f__.Paraprevotellaceae..g__	-0.159283	0.680406	0.815994	0.997456	0.0990468	0.66577	0.882522	0.959593	0.128046	0.739887	0.863546	0.967226
k__Bacteria.p__Firmicutes.c__Clostridia.o__Clostridiales.f__Veillonellaceae.g__Megasphaera	-0.353551	0.783004	0.653825	0.973946	-0.0926396	0.844818	0.913259	0.962486	0.185461	0.93236	0.843418	0.967226
k__Bacteria.p__Firmicutes.c__Clostridia.o__Clostridiales.f__Veillonellaceae.g__Veillonella	-0.0625753	0.710118	0.930181	0.997456	-0.0811291	0.756775	0.915191	0.962486	-0.173941	0.840306	0.837147	0.967226
k__Bacteria.p__Firmicutes.c__Erysipelotrichi.o__Erysipelotrichales.f__Erysipelotrichaceae.g__RFN20	0.312994	0.632752	0.623305	0.973946	0.0071936	0.710885	0.991979	0.99698	-0.148487	0.78766	0.851501	0.967226
k__Bacteria.p__Tenericutes.c__Mollicutes.o__RF39.f__.g__	-0.356041	0.682143	0.604326	0.973946	0.00900694	0.768483	0.99071	0.99698	0.133075	0.852694	0.876831	0.967226
k__Bacteria.p__Bacteroidetes.c__Bacteroidia.o__Bacteroidales.f__Prevotellaceae.g__	-0.070105	0.577634	0.903954	0.997456	-0.157729	0.628552	0.803212	0.935034	-0.094434	0.698152	0.893137	0.97516
k__Archaea.p__Euryarchaeota.c__Thermoplasmata.o__E2.f__.Methanomassiliicoccaceae..g__vadinCA11	0.613614	0.642968	0.345122	0.973946	0.261123	0.70705	0.713944	0.935034	-0.0840354	0.773615	0.914085	0.975213
k__Bacteria.p__Bacteroidetes.__.__.__.__	0.00722149	0.589581	0.990283	0.997456	-0.172777	0.65045	0.791963	0.935034	-0.0725096	0.721835	0.920528	0.975213
k__Bacteria.p__Firmicutes.c__Erysipelotrichi.o__Erysipelotrichales.f__Erysipelotrichaceae.g__p.75.a5	-0.107858	0.478661	0.822764	0.997456	-0.10957	0.53122	0.837688	0.935034	-0.068392	0.590201	0.908375	0.975213
k__Bacteria.p__Bacteroidetes.c__Bacteroidia.o__Bacteroidales.f__.Paraprevotellaceae..g__YRC22	0.27887	0.680943	0.684134	0.973946	0.155913	0.742839	0.834876	0.935034	0.0279015	0.824045	0.973171	0.975727
k__Bacteria.p__Bacteroidetes.c__.Saprospirae..o__.Saprospirales..f__Chitinophagaceae.g__Sediminibacterium	0.212136	0.627595	0.73696	0.973946	0.150519	0.705438	0.832179	0.935034	0.0394698	0.782806	0.960058	0.975727
k__Bacteria.p__Firmicutes.c__Erysipelotrichi.o__Erysipelotrichales.f__Erysipelotrichaceae.g__Catenibacterium	-0.147918	0.893663	0.869294	0.997456	0.258122	0.90048	0.775938	0.935034	0.0305313	0.996694	0.975727	0.975727
k__Bacteria.p__Fusobacteria.c__Fusobacteriia.o__Fusobacteriales.f__Fusobacteriaceae.g__Fusobacterium	0.632922	0.826377	0.447826	0.973946	0.25014	0.910221	0.784949	0.935034	0.0429637	1.00827	0.96624	0.975727
k__Bacteria.p__Proteobacteria.__.__.__.__	0.0383205	0.618589	0.950885	0.997456	-0.144516	0.665753	0.829313	0.935034	-0.0517169	0.739026	0.944587	0.975727
k__Bacteria.p__Proteobacteria.c__Gammaproteobacteria.o__Aeromonadales.f__Succinivibrionaceae.g__Succinivibrio	-0.896939	0.675297	0.190956	0.973946	-0.493596	0.710322	0.491351	0.935034	0.0443818	0.759551	0.953719	0.975727

## Sheet: Caspase-3
taxaID	CASP3 (Unadj) Estimate	CASP3 (Unadj) SE	CASP3 (Unadj) p-value	CASP3 (Unadj) q-value	CASP3 (Adj) Estimate	CASP3 (Adj) SE	CASP3 (Adj) p-value	CASP3 (Adj) q-value	CASP3 (Adj+HIV) Estimate	CASP3 (Adj+HIV) SE	CASP3 (Adj+HIV) p-value	CASP3 (Adj+HIV) q-value
k__Archaea.p__Euryarchaeota.c__Thermoplasmata.o__E2.f__.Methanomassiliicoccaceae..g__vadinCA11	1.40967	0.912447	0.129524	0.783944	2.08649	0.961752	0.036369	0.910635	1.91126	1.02658	0.0705925	0.867815
k__Bacteria.__.__.__.__.__	-1.20605	0.771659	0.125233	0.783944	-1.10838	0.884306	0.217722	0.910635	-1.47128	0.929424	0.121932	0.867815
k__Bacteria.p__Actinobacteria.c__Actinobacteria.o__Actinomycetales.__.__	0.944405	0.520991	0.0767031	0.783944	0.847013	0.499651	0.0982163	0.910635	0.705417	0.530492	0.191744	0.867815
k__Bacteria.p__Actinobacteria.c__Actinobacteria.o__Bifidobacteriales.f__Bifidobacteriaceae.g__Gardnerella	-1.53762	0.985137	0.12573	0.783944	-1.11696	1.09136	0.312563	0.910635	-1.49873	1.15316	0.201751	0.867815
k__Bacteria.p__Actinobacteria.c__Coriobacteriia.o__Coriobacteriales.f__Coriobacteriaceae.g__Atopobium	-1.20968	0.758352	0.11784	0.783944	-0.983954	0.845812	0.251951	0.910635	-1.33651	0.888415	0.140974	0.867815
k__Bacteria.p__Bacteroidetes.__.__.__.__	1.15222	0.832394	0.173272	0.783944	1.55326	0.902637	0.0934219	0.910635	1.87903	0.952886	0.0561281	0.867815
k__Bacteria.p__Bacteroidetes.c__Bacteroidia.o__Bacteroidales.f__.g__	0.949542	0.935899	0.315854	0.783944	0.949041	0.998595	0.347927	0.910635	1.49046	1.03412	0.157915	0.867815
k__Bacteria.p__Bacteroidetes.c__Bacteroidia.o__Bacteroidales.f__Prevotellaceae.g__	1.14163	0.815263	0.168428	0.783944	1.24511	0.882691	0.166502	0.910635	1.49232	0.937375	0.119888	0.867815
k__Bacteria.p__Bacteroidetes.c__Bacteroidia.o__Bacteroidales.f__Prevotellaceae.g__Prevotella	1.54585	0.675137	0.0268934	0.783944	1.26946	0.712017	0.0825917	0.910635	1.26725	0.762847	0.105122	0.867815
k__Bacteria.p__Bacteroidetes.c__Bacteroidia.o__Bacteroidales.f__.Paraprevotellaceae..g__CF231	0.974529	0.999719	0.334987	0.783944	1.27169	1.06736	0.240872	0.910635	1.59276	1.13193	0.167737	0.867815
k__Bacteria.p__Firmicutes.c__Clostridia.o__Clostridiales.f__Christensenellaceae.g__	-0.556336	0.981959	0.573894	0.89387	-0.970562	1.03374	0.353722	0.910635	-1.36075	1.08976	0.219629	0.867815
k__Bacteria.p__Firmicutes.c__Clostridia.o__Clostridiales.f__Clostridiaceae.g__	1.72047	1.0028	0.0932576	0.783944	1.25762	1.07412	0.248954	0.910635	1.47088	1.14571	0.207189	0.867815
k__Bacteria.p__Firmicutes.c__Clostridia.o__Clostridiales.f__Lachnospiraceae.g__Coprococcus	-0.925587	0.629802	0.148772	0.783944	-0.542359	0.631723	0.395978	0.910635	-0.773398	0.666622	0.25341	0.867815
k__Bacteria.p__Firmicutes.c__Clostridia.o__Clostridiales.f__Lachnospiraceae.g__Oribacterium	1.22243	1.00839	0.23188	0.783944	0.994158	1.11115	0.376572	0.910635	1.55645	1.15588	0.186317	0.867815
k__Bacteria.p__Firmicutes.c__Clostridia.o__Clostridiales.f__Lachnospiraceae.g__Roseburia	1.23608	0.636166	0.0584287	0.783944	1.37991	0.625264	0.0334335	0.910635	1.21286	0.664534	0.0760624	0.867815
k__Bacteria.p__Firmicutes.c__Clostridia.o__Clostridiales.f__Lachnospiraceae.g__Shuttleworthia	-1.23555	0.786906	0.123549	0.783944	-0.912513	0.760477	0.237598	0.910635	-1.32001	0.788175	0.102414	0.867815
k__Bacteria.p__Firmicutes.c__Clostridia.o__Clostridiales.f__Peptococcaceae.g__Peptococcus	0.767982	0.802625	0.343877	0.783944	0.686904	0.885184	0.442552	0.910635	1.0347	0.931862	0.274008	0.867815
k__Bacteria.p__Firmicutes.c__Clostridia.o__Clostridiales.f__Ruminococcaceae.g__	-0.372876	0.357633	0.302818	0.783944	-0.459924	0.380856	0.234662	0.910635	-0.579214	0.403544	0.159597	0.867815
k__Bacteria.p__Firmicutes.c__Clostridia.o__Clostridiales.f__Ruminococcaceae.g__Oscillospira	0.950671	0.611081	0.126939	0.783944	0.849238	0.678288	0.21821	0.910635	0.825684	0.726613	0.263119	0.867815
k__Bacteria.p__Firmicutes.c__Clostridia.o__Clostridiales.f__Ruminococcaceae.g__Ruminococcus	-0.608638	0.473163	0.20506	0.783944	-0.574066	0.512104	0.269324	0.910635	-0.732519	0.542758	0.185337	0.867815
k__Bacteria.p__Firmicutes.c__Clostridia.o__Clostridiales.f__Veillonellaceae.g__Megasphaera	1.88836	1.09552	0.0917808	0.783944	1.08473	1.20345	0.37308	0.910635	1.52613	1.26982	0.237059	0.867815
k__Bacteria.p__Firmicutes.c__Clostridia.o__Clostridiales.f__.Tissierellaceae..g__Anaerococcus	-1.02023	0.800483	0.20917	0.783944	-0.97005	0.815237	0.241467	0.910635	-1.03807	0.872756	0.241853	0.867815
k__Bacteria.p__Firmicutes.c__Clostridia.o__Clostridiales.f__.Tissierellaceae..g__WAL_1855D	1.092	0.784422	0.170885	0.783944	1.17666	0.834851	0.16684	0.910635	1.12831	0.894115	0.214872	0.867815
k__Bacteria.p__Firmicutes.c__Erysipelotrichi.o__Erysipelotrichales.f__Erysipelotrichaceae.g__Catenibacterium	-0.341438	1.28826	0.792218	0.921383	-1.84477	1.2626	0.15221	0.910635	-2.3577	1.32754	0.0839582	0.867815
k__Bacteria.p__Fusobacteria.c__Fusobacteriia.o__Fusobacteriales.f__Fusobacteriaceae.g__Fusobacterium	-1.60568	1.17509	0.178745	0.783944	-1.22668	1.29632	0.349985	0.910635	-1.64359	1.3727	0.23879	0.867815
k__Bacteria.p__Lentisphaerae.c__.Lentisphaeria..o__Victivallales.f__Victivallaceae.g__	-1.46558	0.90604	0.112904	0.783944	-1.13527	1.01152	0.268759	0.910635	-1.30176	1.08045	0.235918	0.867815
k__Bacteria.p__Proteobacteria.c__Alphaproteobacteria.o__RF32.f__.g__	0.332163	1.05871	0.755199	0.921383	0.734534	1.12462	0.5176	0.938699	1.34961	1.16391	0.253661	0.867815
k__Bacteria.p__Proteobacteria.c__Alphaproteobacteria.o__Rhizobiales.f__Bradyrhizobiaceae.g__Bradyrhizobium	1.10799	0.635952	0.0884503	0.783944	0.891005	0.699785	0.210662	0.910635	1.45987	0.692127	0.0417499	0.867815
k__Bacteria.p__Proteobacteria.c__Betaproteobacteria.o__Burkholderiales.f__Alcaligenaceae.g__Achromobacter	-0.0601715	0.706945	0.932556	0.987769	0.573512	0.678004	0.402913	0.910635	0.800246	0.717265	0.271749	0.867815
k__Bacteria.p__Proteobacteria.c__Deltaproteobacteria.o__Desulfovibrionales.f__Desulfovibrionaceae.g__Bilophila	1.76927	1.2894	0.176967	0.783944	2.48734	1.36408	0.0761077	0.910635	1.62013	1.39385	0.252539	0.867815
k__Bacteria.p__Proteobacteria.c__Deltaproteobacteria.o__Desulfovibrionales.f__Desulfovibrionaceae.g__Desulfovibrio	-0.34156	1.17022	0.771752	0.921383	-1.1383	1.154	0.330178	0.910635	-1.37916	1.23035	0.269532	0.867815
k__Bacteria.p__Proteobacteria.c__Gammaproteobacteria.o__Aeromonadales.f__Succinivibrionaceae.g__Succinivibrio	-1.86717	0.95256	0.0563282	0.783944	-2.61246	0.937605	0.00827319	0.885231	-2.24551	0.987186	0.028816	0.867815
k__Bacteria.p__Proteobacteria.c__Gammaproteobacteria.o__Pasteurellales.f__Pasteurellaceae.g__Aggregatibacter	-1.97238	0.795666	0.0170835	0.783944	-1.61343	0.847456	0.0645234	0.910635	-1.16002	0.878413	0.194751	0.867815
k__Bacteria.p__Tenericutes.c__Mollicutes.o__RF39.f__.g__	-0.798464	0.979493	0.41936	0.783944	-1.26813	1.08688	0.250577	0.910635	-1.28817	1.16443	0.275754	0.867815
k__Bacteria.p__Firmicutes.c__Clostridia.o__Clostridiales.f__Ruminococcaceae.__	-1.05068	0.841486	0.218416	0.783944	-0.979708	0.919187	0.293221	0.910635	-1.06836	0.983783	0.284515	0.869804
k__Bacteria.p__Proteobacteria.c__Epsilonproteobacteria.o__Campylobacterales.f__Campylobacteraceae.g__Campylobacter	-0.88131	0.946538	0.356889	0.783944	-1.2154	0.961993	0.214135	0.910635	-1.07545	1.02823	0.302379	0.898738
k__Archaea.p__Euryarchaeota.c__Methanobacteria.o__Methanobacteriales.f__Methanobacteriaceae.g__Methanobrevibacter	0.259003	0.89085	0.772619	0.921383	-0.262589	0.959824	0.785888	0.987208	-0.645538	1.00988	0.526614	0.919094
k__Bacteria.p__Bacteroidetes.c__Bacteroidia.o__Bacteroidales.f__Porphyromonadaceae.g__Porphyromonas	-0.0501509	0.804997	0.950606	0.987769	-0.71613	0.828371	0.392736	0.910635	-0.575785	0.884655	0.51916	0.919094
k__Bacteria.p__Bacteroidetes.c__Bacteroidia.o__Bacteroidales.f__RF16.g__	-1.25506	1.1193	0.268248	0.783944	-0.816434	1.21305	0.504995	0.931629	-1.18807	1.28594	0.361532	0.919094
k__Bacteria.p__Bacteroidetes.c__Bacteroidia.o__Bacteroidales.f__.Barnesiellaceae..g__	1.09843	1.1526	0.345795	0.783944	0.617364	0.987448	0.535568	0.93944	0.78396	1.05457	0.461938	0.919094
k__Bacteria.p__Bacteroidetes.c__Bacteroidia.o__Bacteroidales.f__.Paraprevotellaceae..g__YRC22	0.688003	0.978479	0.485675	0.82156	1.01938	1.05703	0.340949	0.910635	0.970627	1.13222	0.39681	0.919094
k__Bacteria.p__Cyanobacteria.c__4C0d.2.o__YS2.f__.g__	0.0028155	1.02851	0.997828	0.997828	0.415961	1.04942	0.694046	0.987208	0.74503	1.1119	0.506987	0.919094
k__Bacteria.p__Firmicutes.c__Clostridia.o__Clostridiales.f__.g__	-0.234186	0.639359	0.71591	0.921383	-0.468912	0.636472	0.465807	0.922989	-0.60491	0.67842	0.378345	0.919094
k__Bacteria.p__Firmicutes.c__Clostridia.o__Clostridiales.f__Lachnospiraceae.g__	0.155592	0.441592	0.726263	0.921383	0.394851	0.444933	0.380425	0.910635	0.333889	0.475695	0.487134	0.919094
k__Bacteria.p__Firmicutes.c__Clostridia.o__Clostridiales.f__Lachnospiraceae.g__Blautia	0.690459	0.651652	0.295131	0.783944	0.874825	0.691015	0.213219	0.910635	0.742395	0.737299	0.320518	0.919094
k__Bacteria.p__Firmicutes.c__Clostridia.o__Clostridiales.f__Lachnospiraceae.g__Lachnobacterium	0.381829	1.1791	0.747599	0.921383	-0.189505	1.28314	0.883369	0.987208	-1.01111	1.3102	0.44518	0.919094
k__Bacteria.p__Firmicutes.c__Clostridia.o__Clostridiales.f__Lachnospiraceae.g__Lachnospira	1.14844	1.01874	0.265722	0.783944	1.33509	1.1178	0.239725	0.910635	1.05723	1.18929	0.379772	0.919094
k__Bacteria.p__Firmicutes.c__Clostridia.o__Clostridiales.f__Veillonellaceae.g__Anaerovibrio	0.361502	0.89662	0.688766	0.921383	0.0550157	0.951731	0.954206	0.987208	0.623395	0.978164	0.527846	0.919094
k__Bacteria.p__Firmicutes.c__Clostridia.o__Clostridiales.f__Veillonellaceae.g__Dialister	1.16107	1.03072	0.266077	0.783944	0.768126	1.08412	0.482943	0.931629	0.87812	1.16018	0.453912	0.919094
k__Bacteria.p__Firmicutes.c__Clostridia.o__Clostridiales.f__Veillonellaceae.g__Veillonella	-0.845252	1.0163	0.410072	0.783944	-0.858607	1.08055	0.43178	0.910635	-1.04033	1.15402	0.373162	0.919094
k__Bacteria.p__Firmicutes.c__Clostridia.o__Clostridiales.f__.Mogibacteriaceae..g__	-0.141379	0.819044	0.863746	0.957245	-0.692698	0.821514	0.404394	0.910635	-0.56237	0.877681	0.525637	0.919094
k__Bacteria.p__Firmicutes.c__Erysipelotrichi.o__Erysipelotrichales.f__Erysipelotrichaceae.g__	0.74936	1.29021	0.564335	0.89387	0.998302	1.4359	0.491132	0.931629	0.948754	1.53821	0.541149	0.919094
k__Bacteria.p__Firmicutes.c__Erysipelotrichi.o__Erysipelotrichales.f__Erysipelotrichaceae.g__Holdemania	0.714464	0.862963	0.412184	0.783944	1.08327	0.918414	0.245533	0.910635	0.794734	0.973059	0.419306	0.919094
k__Bacteria.p__Firmicutes.c__Erysipelotrichi.o__Erysipelotrichales.f__Erysipelotrichaceae.g__RFN20	0.430736	0.912814	0.639347	0.921383	0.76552	1.01571	0.455686	0.919969	0.689529	1.08754	0.529963	0.919094
k__Bacteria.p__Firmicutes.c__Erysipelotrichi.o__Erysipelotrichales.f__Erysipelotrichaceae.g__p.75.a5	0.510281	0.68645	0.461213	0.809013	0.421549	0.76202	0.583367	0.972503	0.538159	0.81428	0.51277	0.919094
k__Bacteria.p__Proteobacteria.__.__.__.__	-0.900702	0.881805	0.312634	0.783944	-0.794071	0.950208	0.408558	0.910635	-0.758457	1.01788	0.460899	0.919094
k__Bacteria.p__Proteobacteria.c__Betaproteobacteria.o__Burkholderiales.f__Comamonadaceae.g__Delftia	-1.2321	0.698601	0.0847307	0.783944	-0.975405	0.760433	0.207367	0.910635	-0.601971	0.792445	0.452285	0.919094
k__Bacteria.p__Proteobacteria.c__Gammaproteobacteria.o__Enterobacteriales.f__Enterobacteriaceae.__	0.908361	1.09422	0.410939	0.783944	1.36361	1.18063	0.255306	0.910635	1.01447	1.25248	0.423138	0.919094
k__Bacteria.p__Proteobacteria.c__Gammaproteobacteria.o__Pasteurellales.f__Pasteurellaceae.g__Actinobacillus	-0.728555	0.742585	0.331904	0.783944	-1.0531	0.79157	0.191317	0.910635	-0.562457	0.810828	0.492213	0.919094
k__Bacteria.p__Proteobacteria.c__Gammaproteobacteria.o__Pasteurellales.f__Pasteurellaceae.g__Haemophilus	-1.35925	1.02035	0.189672	0.783944	-0.861601	1.0765	0.428472	0.910635	-1.0028	1.15113	0.389294	0.919094
k__Bacteria.p__Spirochaetes.c__Spirochaetes.o__Spirochaetales.f__Spirochaetaceae.g__Treponema	-0.123439	0.996501	0.901981	0.984815	0.706751	1.04967	0.504825	0.931629	0.842036	1.12251	0.457918	0.919094
k__Bacteria.p__Verrucomicrobia.c__Verruco.5.o__WCHB1.41.f__RFP12.g__	-0.341546	0.825562	0.681094	0.921383	-0.210974	0.923344	0.820491	0.987208	-0.870943	0.931034	0.355618	0.919094
k__Bacteria.p__Verrucomicrobia.c__Verrucomicrobiae.o__Verrucomicrobiales.f__Verrucomicrobiaceae.g__Akkermansia	-1.28696	1.46226	0.383578	0.783944	-1.41214	1.52174	0.359278	0.910635	-1.01923	1.61818	0.532655	0.919094
k__Bacteria.p__Actinobacteria.c__Actinobacteria.o__Actinomycetales.f__Corynebacteriaceae.g__Corynebacterium	-1.00212	0.919353	0.281636	0.783944	-0.509036	0.991395	0.610606	0.987208	-0.546938	1.062	0.60961	0.958464
k__Bacteria.p__Bacteroidetes.c__Bacteroidia.o__Bacteroidales.f__Porphyromonadaceae.g__Parabacteroides	0.320851	0.753288	0.672232	0.921383	0.637421	0.817008	0.440112	0.910635	0.343564	0.862579	0.692699	0.958464
k__Bacteria.p__Bacteroidetes.c__Bacteroidia.o__Bacteroidales.f__Rikenellaceae.g__	-0.729165	1.28674	0.573813	0.89387	-0.545963	1.35541	0.68935	0.987208	-0.603852	1.45188	0.679877	0.958464
k__Bacteria.p__Bacteroidetes.c__Bacteroidia.o__Bacteroidales.f__.Odoribacteraceae..g__Butyricimonas	0.508776	0.990392	0.610024	0.921383	-0.0741723	0.984085	0.940314	0.987208	-0.406042	1.04084	0.698693	0.958464
k__Bacteria.p__Bacteroidetes.c__Bacteroidia.o__Bacteroidales.f__.Paraprevotellaceae..g__.Prevotella.	-0.353463	1.25188	0.779002	0.921383	-0.800975	1.26442	0.530219	0.93944	-0.693715	1.35359	0.611348	0.958464
k__Bacteria.p__Bacteroidetes.c__Bacteroidia.o__Bacteroidales.f__p.2534.18B5.g__	-0.700194	0.789226	0.3798	0.783944	-0.406379	0.860446	0.639421	0.987208	-0.442893	0.921687	0.633684	0.958464
k__Bacteria.p__Fibrobacteres.c__Fibrobacteria.o__Fibrobacterales.f__Fibrobacteraceae.g__Fibrobacter	-0.234482	0.946095	0.80541	0.926654	-0.369294	1.03949	0.724357	0.987208	0.454218	1.03259	0.662581	0.958464
k__Bacteria.p__Firmicutes.c__Bacilli.o__Bacillales.f__Staphylococcaceae.g__Staphylococcus	-0.457586	0.978282	0.642276	0.921383	-0.017022	1.05474	0.987208	0.987208	-0.502572	1.10294	0.651292	0.958464
k__Bacteria.p__Firmicutes.c__Bacilli.o__Lactobacillales.f__Lactobacillaceae.g__Lactobacillus	-0.957813	0.740713	0.202727	0.783944	-0.840172	0.821529	0.31292	0.910635	-0.328405	0.841117	0.698451	0.958464
k__Bacteria.p__Firmicutes.c__Clostridia.o__Clostridiales.__.__	-0.333861	0.409414	0.419201	0.783944	-0.228399	0.40887	0.579704	0.972503	-0.177909	0.437311	0.68648	0.958464
k__Bacteria.p__Firmicutes.c__Clostridia.o__Clostridiales.f__Lachnospiraceae.__	-0.254272	0.706175	0.720518	0.921383	0.388204	0.715838	0.590773	0.972503	0.411662	0.76685	0.594604	0.958464
k__Bacteria.p__Firmicutes.c__Clostridia.o__Clostridiales.f__Veillonellaceae.g__Mitsuokella	0.718944	0.830818	0.391543	0.783944	0.118326	0.882247	0.894017	0.987208	0.366863	0.936805	0.697592	0.958464
k__Bacteria.p__Firmicutes.c__Clostridia.o__Clostridiales.f__.Mogibacteriaceae..g__Mogibacterium	0.318225	0.83457	0.704813	0.921383	0.0936234	0.932768	0.920577	0.987208	-0.398457	0.967759	0.682912	0.958464
k__Bacteria.p__Firmicutes.c__Erysipelotrichi.o__Erysipelotrichales.f__Erysipelotrichaceae.g__Bulleidia	0.170728	0.922103	0.853961	0.957245	-0.18032	0.981254	0.855175	0.987208	0.537138	0.98646	0.589357	0.958464
k__Bacteria.p__Spirochaetes.c__.Brachyspirae..o__.Brachyspirales..f__Brachyspiraceae.g__Brachyspira	1.32513	1.11693	0.241829	0.783944	0.955161	1.22793	0.441468	0.910635	0.528396	1.2977	0.686224	0.958464
k__Bacteria.p__Actinobacteria.c__Coriobacteriia.o__Coriobacteriales.f__Coriobacteriaceae.g__Slackia	-0.102726	0.613472	0.867783	0.957245	-0.123737	0.684112	0.857429	0.987208	-0.226888	0.731086	0.758041	0.971649
k__Bacteria.p__Bacteroidetes.c__Bacteroidia.o__Bacteroidales.f__Bacteroidaceae.g__Bacteroides	-0.0533467	1.00457	0.957889	0.987769	0.569744	0.97687	0.563181	0.971941	0.362283	1.04132	0.72988	0.971649
k__Bacteria.p__Bacteroidetes.c__Bacteroidia.o__Bacteroidales.f__.Odoribacteraceae..g__Odoribacter	-0.897578	1.1145	0.424942	0.783944	-0.476319	1.16808	0.685723	0.987208	-0.380226	1.25052	0.76279	0.971649
k__Bacteria.p__Firmicutes.c__Clostridia.o__Clostridiales.f__Lachnospiraceae.g__Clostridium	-0.0504713	1.00248	0.960074	0.987769	0.149942	1.09852	0.892151	0.987208	0.356962	1.17226	0.762448	0.971649
k__Bacteria.p__Proteobacteria.c__Gammaproteobacteria.o__Enterobacteriales.f__Enterobacteriaceae.g__Escherichia	-1.25557	1.34903	0.357077	0.783944	-0.145419	1.30333	0.911747	0.987208	-0.455424	1.38751	0.744587	0.971649
k__Bacteria.p__Proteobacteria.c__Gammaproteobacteria.o__Pseudomonadales.f__Moraxellaceae.g__Acinetobacter	-0.749255	0.745489	0.320367	0.783944	-0.186163	0.696799	0.790784	0.987208	-0.261319	0.745572	0.727955	0.971649
k__Bacteria.p__Bacteroidetes.c__.Saprospirae..o__.Saprospirales..f__Chitinophagaceae.g__Sediminibacterium	-0.170597	0.905958	0.851503	0.957245	-0.120417	1.01585	0.906265	0.987208	-0.284212	1.0852	0.794853	0.973722
k__Bacteria.p__Firmicutes.c__Clostridia.o__Clostridiales.f__Lachnospiraceae.g__Anaerostipes	-0.244942	0.892659	0.785064	0.921383	-0.313506	0.955213	0.744558	0.987208	0.251307	0.982581	0.799551	0.973722
k__Bacteria.p__Proteobacteria.c__Betaproteobacteria.o__Burkholderiales.f__Alcaligenaceae.g__Sutterella	0.27796	0.820545	0.736409	0.921383	0.0385741	0.816812	0.962581	0.987208	0.221131	0.870222	0.800818	0.973722
k__Bacteria.p__Proteobacteria.c__Gammaproteobacteria.o__Xanthomonadales.f__Xanthomonadaceae.g__Stenotrophomonas	-0.785379	0.836434	0.352877	0.783944	-0.181051	0.827377	0.827957	0.987208	0.243143	0.859993	0.778962	0.973722
k__Bacteria.p__Actinobacteria.c__Coriobacteriia.o__Coriobacteriales.f__Coriobacteriaceae.g__	0.390446	0.874706	0.657517	0.921383	-0.0309814	0.875832	0.971967	0.987208	0.0994922	0.936026	0.915925	0.978387
k__Bacteria.p__Actinobacteria.c__Coriobacteriia.o__Coriobacteriales.f__Coriobacteriaceae.g__Collinsella	-0.026898	0.737954	0.971089	0.989586	-0.255809	0.762612	0.73914	0.987208	-0.168925	0.815869	0.837106	0.978387
k__Bacteria.p__Bacteroidetes.c__Bacteroidia.o__Bacteroidales.f__S24.7.g__	-0.352809	1.00753	0.72788	0.921383	-0.308162	1.0989	0.78067	0.987208	-0.114222	1.17324	0.922969	0.978387
k__Bacteria.p__Bacteroidetes.c__Bacteroidia.o__Bacteroidales.f__.Paraprevotellaceae..g__	0.75336	0.975337	0.444001	0.791802	-0.0865831	0.958506	0.928498	0.987208	-0.0873567	1.02693	0.932668	0.978387
k__Bacteria.p__Bacteroidetes.c__Bacteroidia.o__Bacteroidales.f__.Paraprevotellaceae..g__Paraprevotella	0.879177	1.26703	0.4914	0.82156	0.31114	1.31985	0.814901	0.987208	0.321821	1.41406	0.821221	0.978387
k__Bacteria.p__Firmicutes.__.__.__.__	0.486757	0.86487	0.576421	0.89387	-0.0181173	0.946579	0.98483	0.987208	-0.133453	1.01247	0.895849	0.978387
k__Bacteria.p__Firmicutes.c__Bacilli.o__Lactobacillales.f__Streptococcaceae.g__Streptococcus	-0.632518	0.782873	0.423469	0.783944	-0.262953	0.739338	0.724062	0.987208	0.102953	0.770119	0.894377	0.978387
k__Bacteria.p__Firmicutes.c__Clostridia.o__Clostridiales.f__Clostridiaceae.g__Clostridium	0.817881	0.934882	0.386407	0.783944	0.205367	1.00813	0.839666	0.987208	0.100677	1.07879	0.92615	0.978387
k__Bacteria.p__Firmicutes.c__Clostridia.o__Clostridiales.f__Lachnospiraceae.g__Dorea	-0.0711454	0.710461	0.920688	0.987769	0.0462167	0.757373	0.951661	0.987208	-0.0773585	0.809023	0.924339	0.978387
k__Bacteria.p__Firmicutes.c__Clostridia.o__Clostridiales.f__Peptostreptococcaceae.g__	-0.212068	0.766941	0.78345	0.921383	-0.0136336	0.833478	0.987035	0.987208	0.120041	0.890408	0.893488	0.978387
k__Bacteria.p__Firmicutes.c__Clostridia.o__Clostridiales.f__Ruminococcaceae.g__Faecalibacterium	-0.00514048	0.610574	0.993321	0.997828	0.0344785	0.661295	0.958692	0.987208	0.156929	0.705784	0.825266	0.978387
k__Bacteria.p__Firmicutes.c__Clostridia.o__Clostridiales.f__.Tissierellaceae..g__Peptoniphilus	0.325278	0.896511	0.718472	0.921383	-0.120002	0.951961	0.900351	0.987208	0.17932	1.00858	0.859855	0.978387
k__Bacteria.p__Firmicutes.c__Erysipelotrichi.o__Erysipelotrichales.f__Erysipelotrichaceae.g__.Eubacterium.	0.768204	0.946565	0.421407	0.783944	0.0210011	0.913874	0.981786	0.987208	-0.173466	0.974146	0.85964	0.978387
k__Bacteria.p__Proteobacteria.c__Epsilonproteobacteria.o__Campylobacterales.f__Helicobacteraceae.g__Flexispira	-0.527558	0.876622	0.550391	0.89387	-0.0900434	0.892703	0.920187	0.987208	0.139335	0.949346	0.884111	0.978387
k__Bacteria.p__Actinobacteria.c__Actinobacteria.o__Bifidobacteriales.f__Bifidobacteriaceae.g__Bifidobacterium	1.312	1.17537	0.270376	0.783944	0.569257	1.23111	0.646437	0.987208	0.0548779	1.293	0.966374	0.986738
k__Bacteria.p__Bacteroidetes.c__Bacteroidia.o__Bacteroidales.__.__	-0.281837	0.914008	0.759269	0.921383	-0.319614	0.959283	0.74083	0.987208	-0.0469662	1.01844	0.963466	0.986738
k__Bacteria.p__Firmicutes.c__Clostridia.o__Clostridiales.f__Lachnospiraceae.g__.Ruminococcus.	-0.538214	0.693528	0.44187	0.791802	0.246732	0.634125	0.699381	0.987208	-0.0266168	0.665129	0.968294	0.986738
k__Bacteria.p__Actinobacteria.c__Actinobacteria.o__Actinomycetales.f__Actinomycetaceae.g__Actinomyces	-0.0574842	0.696811	0.934626	0.987769	0.246775	0.752562	0.744777	0.987208	-0.00924721	0.795784	0.990791	0.990791
k__Bacteria.p__Firmicutes.c__Clostridia.o__Clostridiales.f__Veillonellaceae.g__Phascolarctobacterium	0.754727	1.05753	0.4792	0.82156	0.220077	1.13024	0.846652	0.987208	-0.0171779	1.20495	0.988702	0.990791
